# Supplementary material for: An illustration of multi-class roc analysis for predicting internet addiction among university students
Source: PLoS One. 2025 Jul 21;20(7):e0325855. doi: 10.1371/journal.pone.0325855 (PMC12279137; doi:10.1371/journal.pone.0325855)
Supplement: S1 Data — (CSV) [file pone.0325855.s001.csv]

IAT_Score	IAT	Gender	Age	Age_Group	BMI	BMI_Categories	University_Type	Subject	Education_level	Aim_job	Google_classroom_Users	Marital_Status	Physical_Activity	Participation_in_household_chores	Smoking	Meomory_loss_symp	2*Depression_Score	Depression	2*Anxiety_Score	Anxiety	2*Stress_Score	Stress	No_of_child	Job	Communication	Misbehave	Washing_hands	UseMasks	SocialDistance	BadDreams	ReligiousActivities	PositiveCOVID19	Knowledge_COVID19	Nutritious_foods	Vitamin_supplements	Profession
37	Mild	Male	31	30-35	26.33154945	OverWeight	General	Science	Graduate	Business	Yes	Married	Sometimes	Sometimes	No	Never	0	No	4	No	4	No	0	Yes	Mobile App	Sometimes	Always	Always	Sometimes	Never	Always	No	Yes	Yes	No	Private Service
39	Mild	Male	29	24-29	26.04500063	OverWeight	General	Science	Graduate	Business	Yes	Married	Sometimes	Always	No	Sometimes	4	No	4	No	6	No	0	Yes	Call	Never	Always	Always	Always	Sometimes	Always	Yes	Yes	Yes	No	Private Service
49	Mild	Female	24	24-29	21.47900491	NormalWeight	General	Science	Graduate	Government Job	Yes	Married	Sometimes	Sometimes	No	Sometimes	16	Yes	32	Yes	18	No	0	Yes	Mobile App	Never	Always	Always	Sometimes	Sometimes	Always	No	Yes	Yes	No	Private Service
76	Moderate	Male	26	24-29	19.10687212	NormalWeight	General	Science	Graduate	Business	Yes	Single	Sometimes	Never	Yes	Sometimes	24	Yes	24	Yes	28	Yes	0	Yes	Mobile App	Sometimes	Sometimes	Always	Sometimes	Sometimes	Sometimes	No	Yes	Yes	No	Private Service
65	Moderate	Male	25	24-29	26.88780888	OverWeight	General	Science	Graduate	Business	Yes	Single	Sometimes	Sometimes	Yes	Never	28	Yes	28	Yes	28	Yes	0	Yes	Mobile App	Sometimes	Always	Always	Always	Sometimes	Always	No	Yes	Yes	Yes	Private Service
35	Mild	Male	31	30-35	19.67867455	NormalWeight	General	Science	Graduate	Business	Yes	Married	Sometimes	Sometimes	No	Sometimes	20	Yes	14	No	16	No	0	Yes	Call	Sometimes	Always	Always	Sometimes	Sometimes	Always	No	Yes	Yes	No	Private Service
20	Normal	Male	27	24-29	25.89668802	OverWeight	General	Science	Graduate	Government Job	Yes	Single	Sometimes	Always	No	Never	6	No	2	No	4	No	0	No	Call	Not Applicable	Sometimes	Always	Sometimes	Never	Sometimes	No	Yes	Yes	No	University Student
45	Mild	Male	25	24-29	19.07696123	NormalWeight	General	Science	Graduate	Government Job	Yes	Single	Sometimes	Always	No	Sometimes	22	Yes	10	No	20	Yes	0	No	Mobile App	Never	Always	Always	Sometimes	Sometimes	Sometimes	No	Yes	Yes	No	University Student
49	Mild	Male	25	24-29	22.77323196	NormalWeight	General	Science	Graduate	Academia	Yes	Single	Always	Always	No	Always	12	No	32	Yes	26	Yes	0	Yes	Call	Sometimes	Always	Always	Sometimes	Sometimes	Never	No	Yes	Yes	Yes	Private Service
55	Moderate	Female	26	24-29	32.65095288	OverWeight	General	Science	Graduate	Business	Yes	Single	Sometimes	Always	No	Sometimes	24	Yes	28	Yes	30	Yes	0	No	Call	Always	Always	Always	Sometimes	Sometimes	Sometimes	No	Yes	Yes	Yes	University Student
47	Mild	Male	26	24-29	24.90822245	OverWeight	General	Science	Graduate	Government Job	Yes	Single	Sometimes	Sometimes	No	Sometimes	16	Yes	20	Yes	14	No	0	No	Mobile App	Never	Always	Always	Always	Sometimes	Sometimes	No	Yes	Yes	No	University Student
80	Severe	Female	26	24-29	25.68052473	OverWeight	General	Science	Graduate	Academia	Yes	Single	Sometimes	Always	No	Always	26	Yes	30	Yes	40	Yes	0	No	Call	Sometimes	Always	Always	Always	Always	Sometimes	No	Yes	Yes	No	University Student
74	Moderate	Female	26	24-29	22.49399823	NormalWeight	General	Science	Graduate	Government Job	Yes	Single	Sometimes	Sometimes	No	Sometimes	30	Yes	34	Yes	26	Yes	0	No	Mobile App	Not Applicable	Always	Always	Always	Sometimes	Always	No	Yes	Yes	No	University Student
63	Moderate	Male	24	24-29	18.92093628	NormalWeight	General	Science	Graduate	Government Job	Yes	Single	Sometimes	Sometimes	Yes	Never	32	Yes	32	Yes	38	Yes	0	No	Call	Sometimes	Always	Always	Sometimes	Sometimes	Sometimes	No	Yes	Yes	Yes	University Student
80	Severe	Female	25	24-29	23.79037016	NormalWeight	General	Science	Graduate	Academia	Yes	Single	Sometimes	Sometimes	No	Sometimes	18	Yes	8	No	20	Yes	0	No	Call	Sometimes	Always	Always	Always	Sometimes	Always	No	Yes	Yes	No	University Student
6	Normal	Male	30	30-35	18.88262546	NormalWeight	General	Science	Graduate	Academia	Yes	Married	Sometimes	Sometimes	No	Never	0	No	4	No	8	No	1	Yes	Call	Never	Always	Always	Sometimes	Never	Always	No	Yes	Yes	Yes	Private Service
35	Mild	Male	42	42-47	23.12906371	NormalWeight	General	Science	Graduate	Government Job	Yes	Married	Sometimes	Sometimes	No	Sometimes	18	Yes	22	Yes	24	Yes	2	Yes	Call	Sometimes	Always	Sometimes	Sometimes	Never	Sometimes	No	Yes	Yes	No	Government Service
42	Mild	Female	25	24-29	21.52782083	NormalWeight	General	Science	Graduate	Private Job	Yes	Single	Sometimes	Sometimes	No	Always	32	Yes	24	Yes	30	Yes	0	Yes	Mobile App	Sometimes	Always	Always	Sometimes		Always	No	Yes	Yes	No	Private Service
13	Normal	Female	40	36-41	22.78908545	NormalWeight	General	Science	Graduate	Business	Yes	Married	Always	Always	No	Never	2	No	8	No	2	No	2	Yes	Call	Sometimes	Always	Always	Always	Never	Always	No	Yes	Yes	No	Private Service
85	Severe	Male	33	30-35	40.4058857	OverWeight	General	Science	Graduate	Business	Yes	Married	Sometimes	Always	No	Sometimes	40	Yes	34	Yes	36	Yes	2	Yes	Call	Sometimes	Always	Always	Always	Sometimes	Always	No	Yes	Yes	Yes	Private Service
67	Moderate	Male	24	24-29	20.92982581	NormalWeight	General	Science	Graduate	Academia	Yes	Single	Never	Sometimes	Yes	Sometimes	22	Yes	22	Yes	24	Yes	0	Yes	Call	Sometimes	Always	Never	Sometimes	Never	Never	No	Yes	Yes	No	Private Service
22	Normal	Male	28	24-29	27.70094226	OverWeight	General	Science	Graduate	Business	Yes	Single	Sometimes	Always	No	Never	4	No	14	No	16	No	0	No	Mobile App	Sometimes	Always	Always	Always	Sometimes	Sometimes	No	Yes	Yes	No	University Student
46	Mild	Female	21	18-23	17.22225667	Underweight	Private	Commerce	Under Graduate	Business	Yes	Single	Never	Never	No	Never	0	No	0	No	0	No	0	No	Mobile App	Sometimes	Always	Always	Always	Sometimes	Sometimes	No	Yes	Yes	No	University Student
69	Moderate	Female	20	18-23	20.03738567	NormalWeight	Private	Commerce	Under Graduate	Government Job	Yes	Single	Sometimes	Sometimes	No	Sometimes	36	Yes	30	Yes	36	Yes	0	No	Mobile App	Sometimes	Always	Always	Always	Sometimes	Always	No	Yes	Yes	Yes	University Student
63	Moderate	Female	19	18-23	32.02485744	OverWeight	Private	Commerce	Under Graduate	Academia	Yes	Married	Always	Sometimes	No	Always	22	Yes	14	No	18	No	0	No	Call	Sometimes	Always	Always	Always	Sometimes	Always	No	Yes	Yes	No	University Student
7	Normal	Male	21	18-23	24.90822245	OverWeight	Private	Commerce	Under Graduate	Government Job	Yes	Single	Never	Never	No	Sometimes	2	No	2	No	0	No	0	No	Call	Never	Always	Sometimes	Always	Sometimes	Sometimes	No	Yes	Yes	Yes	University Student
46	Mild	Female	27	24-29	21.66088718	NormalWeight	General	Science	Graduate	Government Job	Yes	Single	Sometimes	Always	No	Sometimes	32	Yes	22	Yes	22	Yes	0	Yes	Call	Sometimes	Always	Always	Sometimes	Sometimes	Sometimes	No	Yes	Yes	No	Private Service
73	Moderate	Female	25	24-29	23.38714355	NormalWeight	General	Science	Graduate	Government Job	Yes	Single	Sometimes	Always	No	Sometimes	30	Yes	30	Yes	30	Yes	0	No	Mobile App	Sometimes	Always	Always	Sometimes	Sometimes	Sometimes	No	Yes	Yes	No	University Student
37	Mild	Female	24	24-29	25.70158202	OverWeight	General	Science	Graduate	Government Job	Yes	Single	Never	Sometimes	No	Never	42	Yes	40	Yes	42	Yes	0	No	Call	Sometimes	Always	Always	Sometimes	Sometimes	Sometimes	No	Yes	Yes	No	University Student
47	Mild	Female	24	24-29	22.26005964	NormalWeight	General	Science	Graduate	Government Job	Yes	Single	Sometimes	Always	No	Always	20	Yes	26	Yes	24	Yes	0	No	Mobile App	Not Applicable	Always	Always	Always	Sometimes	Sometimes	No	Yes	Yes	No	University Student
46	Mild	Male	18	18-23	17.02884265	Underweight	Private	Commerce	Graduate	Private Job	Yes	Single	Always	Sometimes	No	Never	24	Yes	22	Yes	18	No	0	No	Call	Sometimes	Always	Always	Always	Sometimes	Always	No	Yes	Yes	Yes	Private Service
37	Mild	Female	20	18-23	17.81100948	Underweight	Private	Arts	Under Graduate	Business	Yes	Single	Sometimes	Always	No	Sometimes	42	Yes	30	Yes	38	Yes	0	No	Mobile App	Sometimes	Sometimes	Always	Sometimes	Sometimes	Always	No	Yes	No	No	University Student
38	Mild	Male	20	18-23	18.92093628	NormalWeight	Private	Engineering	Under Graduate	Business	Yes	Single	Sometimes	Sometimes	No	Never	0	No	0	No	0	No	0	No	Call	Sometimes	Always	Sometimes	Sometimes	Sometimes	Sometimes	No	Yes	Yes	No	University Student
38	Mild	Male	24	24-29	23.87511478	NormalWeight	General	Science	Graduate	Government Job	Yes	Single	Sometimes	Sometimes	No	Sometimes	20	Yes	18	Yes	24	Yes	0	No	Call	Never	Sometimes	Always	Sometimes	Sometimes	Always	No	Yes	Yes	No	University Student
55	Moderate	Female	25	24-29	16.12906452	Underweight	Private	Commerce	Graduate	Business	Yes	Single	Never	Never	No	Sometimes	20	Yes	28	Yes	26	Yes	0	No	Mobile App	Sometimes	Sometimes	Sometimes	Sometimes	Sometimes	Sometimes	No	Yes	Yes	No	University Student
59	Moderate	Female	26	24-29	19.67777373	NormalWeight	General	Science	Graduate	Academia	Yes	Single	Sometimes	Sometimes	No	Sometimes	40	Yes	36	Yes	24	Yes	0	No	Mobile App	Sometimes	Always	Always	Always	Sometimes	Sometimes	No	Yes	Yes	No	University Student
28	Normal	Female	25	24-29	21.52782083	NormalWeight	General	Science	Graduate	Government Job	Yes	Married	Sometimes	Always	No	Sometimes	22	Yes	18	Yes	18	No	0	No	Call	Never	Always	Always	Always	Sometimes	Always	No	Yes	Yes	Yes	University Student
38	Mild	Female	26	24-29	23.38714355	NormalWeight	General	Arts	Graduate	Academia	No	Single	Always	Sometimes	No	Never	6	No	2	No	0	No	0	No	Mobile App	Sometimes	Sometimes	Always	Always	Never	Always	No	Yes	Yes	No	University Student
60	Moderate	Male	25	24-29	26.33154945	OverWeight	General	Science	Graduate	Business	Yes	Single	Sometimes	Sometimes	Yes	Always	12	No	16	Yes	16	No	0	Yes	Mobile App	Sometimes	Always	Always	Sometimes	Sometimes	Never	No	Yes	Yes	Yes	Private Service
29	Normal	Male	24	24-29	24.19655895	NormalWeight	General	Science	Graduate	Government Job	Yes	Single	Sometimes	Sometimes	No	Never	0	No	4	No	0	No	0	No	Call	Sometimes	Always	Always	Sometimes	Never	Always	Yes	Yes	Yes	No	University Student
34	Mild	Female	25	24-29	22.58069032	NormalWeight	Private	Engineering	Under Graduate	Business	Yes	Single	Always	Always	No	Sometimes	22	Yes	0	No	6	No	0	No	Mobile App	Never	Always	Always	Always	Sometimes	Always	No	Yes	Yes	Yes	University Student
53	Moderate	Male	44	42-47	22.74560762	NormalWeight	General	Science	Under Graduate	Private Job	Yes	Married	Always	Sometimes	No	Sometimes	22	Yes	24	Yes	28	Yes	1	Yes	Call	Sometimes	Always	Always	Never	Sometimes	Never	No	Yes	Yes	No	Private Service
64	Moderate	Male	24	24-29	23.12937152	NormalWeight	General	Science	Graduate	Business	Yes	Married	Never	Sometimes	No	Sometimes	0	No	4	No	4	No	0	No	Call	Never	Sometimes	Sometimes	Sometimes	Sometimes	Always	No	Yes	Yes	No	University Student
44	Mild	Male	27	24-29	21.7742371	NormalWeight	General	Science	Graduate	Government Job	Yes	Single	Sometimes	Sometimes	No	Sometimes	24	Yes	24	Yes	26	Yes	0	No	Call	Never	Always	Sometimes	Always	Sometimes	Sometimes	No	Yes	Yes	Yes	University Student
63	Moderate	Male	25	24-29	23.84620154	NormalWeight	General	Science	Graduate	Government Job	Yes	Single	Sometimes	Sometimes	No	Sometimes	24	Yes	18	Yes	24	Yes	0	No	Mobile App	Sometimes	Always	Always	Sometimes	Sometimes	Always	No	Yes	Yes	No	University Student
52	Moderate	Male	24	24-29	22.06156846	NormalWeight	General	Science	Graduate	Government Job	Yes	Single	Always	Sometimes	No	Sometimes	18	Yes	28	Yes	30	Yes	0	Yes	Mobile App	Sometimes	Sometimes	Always	Always	Always	Always	No	Yes	Yes	No	Government Service
51	Moderate	Male	24	24-29	26.6873812	OverWeight	General	Science	Graduate	Government Job	Yes	Single	Never	Always	No	Sometimes	30	Yes	28	Yes	24	Yes	0	Yes	Call	Sometimes	Always	Sometimes	Sometimes	Sometimes	Sometimes	No	Yes	Yes	No	Government Service
50	Moderate	Male	21	18-23	16.36826047	Underweight	General	Science	Under Graduate	Government Job	Yes	Single	Sometimes	Sometimes	No	Sometimes	42	Yes	38	Yes	34	Yes	0	No	Call	Sometimes	Always	Always	Sometimes	Always	Always	No	Yes	Yes	Yes	University Student
39	Mild	Male	21	18-23	26.81666263	OverWeight	General	Science	Under Graduate	Government Job	Yes	Single	Always	Sometimes	No	Sometimes	16	Yes	18	Yes	16	No	0	No	Mobile App	Sometimes	Always	Always	Always	Sometimes	Always	No	Yes	Yes	No	University Student
72	Moderate	Male	21	18-23	26.75854755	OverWeight	General	Science	Under Graduate	Government Job	Yes	Single	Never	Sometimes	No	Sometimes	26	Yes	32	Yes	32	Yes	0	No	Mobile App	Sometimes	Always	Always	Always	Sometimes	Sometimes	No	Yes	Yes	No	University Student
100	Severe	Male	23	18-23	19.92657796	NormalWeight	General	Science	Under Graduate	Academia	Yes	Single	Always	Always	Yes	Sometimes	36	Yes	30	Yes	38	Yes	0	No	Mobile App	Never	Never	Always	Always	Sometimes	Sometimes	No	Yes	Yes	Yes	University Student
53	Moderate	Male	23	18-23	27.51484793	OverWeight	General	Science	Under Graduate	Government Job	Yes	Single	Never	Never	Yes	Sometimes	26	Yes	28	Yes	26	Yes	0	Yes	Call	Never	Sometimes	Sometimes	Sometimes	Never	Sometimes	No	Yes	Yes	Yes	Private Service
66	Moderate	Male	23	18-23	15.62700038	Underweight	General	Science	Under Graduate	Government Job	Yes	Single	Never	Sometimes	No	Never	10	No	18	Yes	14	No	0	No	Mobile App	Not Applicable	Sometimes	Always	Sometimes	Sometimes	Sometimes	No	Yes	Yes	No	University Student
37	Mild	Male	22	18-23	20.05619246	NormalWeight	General	Science	Under Graduate	Government Job	Yes	Single	Sometimes	Always	No	Sometimes	18	Yes	16	Yes	18	No	0	No	Mobile App	Sometimes	Always	Never	Sometimes	Sometimes	Always	No	Yes	Yes	No	University Student
64	Moderate	Female	21	18-23	23.38714355	NormalWeight	Private	Commerce	Under Graduate	Business	Yes	Single	Never	Sometimes	No	Sometimes	24	Yes	4	No	18	No	0	No	Mobile App	Never	Always	Always	Always	Sometimes	Always	No	Yes	Yes	No	University Student
39	Mild	Female	20	18-23	17.60950267	Underweight	Private	Arts	Under Graduate	Academia	Yes	Single	Sometimes	Always	No	Sometimes	36	Yes	34	Yes	32	Yes	0	No	Call	Sometimes	Always	Always	Always	Sometimes	Always	No	Yes	Yes	Yes	University Student
59	Moderate	Male	22	18-23	17.71432114	Underweight	Private	Commerce	Under Graduate	Government Job	Yes	Single	Sometimes	Sometimes	No	Sometimes	6	No	4	No	6	No	0	No	Mobile App	Never	Always	Always	Always	Never	Always	No	Yes	Yes	No	University Student
50	Moderate	Female	23	18-23	23.43164172	NormalWeight	General	Science	Graduate	Government Job	Yes	Single	Always	Always	No	Sometimes	24	Yes	30	Yes	20	Yes	0	No	Mobile App	Sometimes	Always	Always	Always	Never	Always	No	Yes	Yes	Yes	University Student
50	Moderate	Male	20	18-23	15.15558587	Underweight	General	Science	Under Graduate	Government Job	Yes	Single	Sometimes	Sometimes	No	Sometimes	14	Yes	18	Yes	14	No	0	No	Mobile App	Never	Always	Always	Always	Sometimes	Always	No	Yes	Yes	No	University Student
56	Moderate	Female	24	24-29	18.51392592	NormalWeight	General	Science	Graduate	Government Job	Yes	Married	Sometimes	Sometimes	No	Sometimes	4	No	10	No	16	No	0	No	Call	Never	Always	Always	Always	Sometimes	Always	Yes	Yes	Yes	No	University Student
38	Mild	Female	24	24-29	24.90822245	OverWeight	General	Science	Under Graduate	Government Job	Yes	Single	Sometimes	Sometimes	No	Sometimes	26	Yes	18	Yes	24	Yes	0	No	Mobile App	Not Applicable	Always	Always	Sometimes	Sometimes	Sometimes	No	Yes	Yes	No	University Student
49	Mild	Male	26	24-29	20.60111242	NormalWeight	General	Science	Graduate	Government Job	Yes	Single	Sometimes	Sometimes	No	Sometimes	14	Yes	14	No	14	No	0	No	Call	Never	Always	Always	Always	Sometimes	Sometimes	No	Yes	Yes	No	University Student
68	Moderate	Male	20	18-23	20.02677207	NormalWeight	General	Science	Under Graduate	Government Job	Yes	Single	Sometimes	Sometimes	Yes	Sometimes	30	Yes	34	Yes	30	Yes	0	No	Call	Sometimes	Sometimes	Always	Never	Sometimes	Always	No	Yes	Yes	Yes	University Student
22	Normal	Male	26	24-29	20.11249697	NormalWeight	General	Science	Graduate	Government Job	Yes	Single	Sometimes	Sometimes	No	Sometimes	14	Yes	12	No	12	No	0	No	Mobile App	Sometimes	Always	Always	Sometimes	Sometimes	Sometimes	No	Yes	Yes	No	University Student
71	Moderate	Male	24	24-29	29.15888659	OverWeight	General	Science	Graduate	Government Job	Yes	Single	Never	Never	Yes	Sometimes	34	Yes	28	Yes	24	Yes	0	No	Call	Sometimes	Sometimes	Never	Sometimes	Sometimes	Sometimes	No	Yes	Yes	No	University Student
63	Moderate	Male	24	24-29	24.13499637	NormalWeight	Private	Commerce	Under Graduate	Government Job	Yes	Single	Sometimes	Sometimes	Yes	Sometimes	24	Yes	18	Yes	22	Yes	0	No	Call	Sometimes	Always	Always	Sometimes	Sometimes	Always	No	Yes	Yes	No	University Student
26	Normal	Female	22	18-23	15.23056712	Underweight	General	Science	Under Graduate	Government Job	Yes	Single	Sometimes	Sometimes	No	Sometimes	4	No	6	No	14	No	0	No	Mobile App	Sometimes	Always	Always	Sometimes	Never	Always	No	Yes	Yes	No	University Student
23	Normal	Male	19	18-23	22.37874298	NormalWeight	General	Science	Under Graduate	Academia	Yes	Single	Sometimes	Sometimes	No	Sometimes	14	Yes	22	Yes	12	No	0	No	Call	Not Applicable	Always	Always	Sometimes	Never	Sometimes	No	Yes	Yes	No	University Student
56	Moderate	Female	19	18-23	22.17746371	NormalWeight	General	Science	Under Graduate	Government Job	Yes	Single	Sometimes	Always	No	Sometimes	10	No	8	No	18	No	0	No	Call	Sometimes	Always	Always	Sometimes	Never	Always	No	Yes	Yes	No	University Student
29	Normal	Female	20	18-23	20.96778387	NormalWeight	Private	Science	Under Graduate	Academia	Yes	Single	Sometimes	Sometimes	No	Sometimes	14	Yes	18	Yes	20	Yes	0	No	Mobile App	Sometimes	Always	Always	Sometimes	Sometimes	Always	No	Yes	Yes	No	University Student
31	Mild	Male	19	18-23	23.84620154	NormalWeight	General	Science	Under Graduate	Government Job	Yes	Single	Sometimes	Always	No	Never	18	Yes	6	No	8	No	0	No	Call	Sometimes	Always	Always	Always	Sometimes	Always	No	Yes	Yes	No	University Student
79	Moderate	Male	22	18-23	17.43083071	Underweight	Private	Commerce	Under Graduate	Business	Yes	Single	Sometimes	Always	No	Sometimes	12	No	22	Yes	20	Yes	0	No	Call	Never	Always	Always	Always	Sometimes	Sometimes	No	Yes	Yes	Yes	University Student
38	Mild	Male	25	24-29	22.32670481	NormalWeight	General	Science	Graduate	Government Job	Yes	Single	Sometimes	Sometimes	Yes	Sometimes	40	Yes	34	Yes	34	Yes	0	No	Call	Sometimes	Always	Always	Sometimes	Sometimes	Sometimes	No	Yes	Yes	Yes	University Student
46	Mild	Female	20	18-23	22.17746371	NormalWeight	General	Science	Under Graduate	Academia	Yes	Single	Sometimes	Sometimes	No	Sometimes	16	Yes	18	Yes	14	No	0	No	Mobile App	Sometimes	Always	Sometimes	Never	Sometimes	Always	No	Yes	Yes	No	University Student
19	Normal	Male	21	18-23	22.01187834	NormalWeight	General	Science	Under Graduate	Government Job	Yes	Single	Always	Always	No	Sometimes	26	Yes	18	Yes	30	Yes	0	No	Call	Never	Sometimes	Sometimes	Sometimes	Sometimes	Always	No	Yes	Yes	No	University Student
37	Mild	Male	23	18-23	27.36565679	OverWeight	Private	Commerce	Under Graduate	Business	Yes	Single	Sometimes	Always	Yes	Never	14	Yes	14	No	16	No	0	No	Mobile App	Never	Always	Always	Always	Sometimes	Sometimes	Yes	Yes	Yes	No	University Student
41	Mild	Female	23	18-23	25.00005	OverWeight	General	Science	Under Graduate	Academia	Yes	Single	Sometimes	Always	No	Sometimes	0	No	0	No	0	No	0	No	Call	Sometimes	Always	Always	Sometimes	Sometimes	Always	No	Yes	Yes	Yes	University Student
55	Moderate	Male	20	18-23	26.14624606	OverWeight	General	Science	Under Graduate	Government Job	Yes	Single	Sometimes	Sometimes	No	Sometimes	0	No	0	No	2	No	0	No	Mobile App	Not Applicable	Always	Always	Always	Sometimes	Always	No	Yes	Yes	No	University Student
65	Moderate	Male	26	24-29	21.34990496	NormalWeight	General	Science	Graduate	Academia	Yes	Single	Sometimes	Sometimes	Yes	Sometimes	20	Yes	26	Yes	24	Yes	0	No	Mobile App	Never	Always	Sometimes	Sometimes	Never	Sometimes	No	Yes	Yes	No	University Student
24	Normal	Female	25	24-29	30.95736219	OverWeight	General	Science	Graduate	Business	Yes	Married	Sometimes	Sometimes	No	Sometimes	36	Yes	38	Yes	30	Yes	0	Yes	Call	Sometimes	Always	Always	Always	Always	Sometimes	No	Yes	No	Yes	Business
12	Normal	Female	20	18-23	18.54842419	NormalWeight	General	Science	Under Graduate	Government Job	Yes	Single	Sometimes	Sometimes	No	Sometimes	6	No	8	No	6	No	0	No	Call	Never	Always	Always	Always	Never	Sometimes	No	Yes	Yes	Yes	University Student
48	Mild	Female	23	18-23	29.28955215	OverWeight	General	Science	Under Graduate	Government Job	Yes	Single	Sometimes	Sometimes	No	Sometimes	32	Yes	24	Yes	38	Yes	0	No	Mobile App	Sometimes	Always	Always	Sometimes	Never	Sometimes	No	Yes	Yes	Yes	University Student
29	Normal	Male	26	24-29	24.99333136	OverWeight	General	Science	Graduate	Business	Yes	Married	Sometimes	Always	No	Sometimes	4	No	4	No	6	No	0	No	Mobile App	Never	Always	Sometimes	Sometimes	Sometimes	Always	No	Yes	Yes	No	University Student
36	Mild	Female	22	18-23	24.19655895	NormalWeight	General	Science	Under Graduate	Government Job	Yes	Single	Sometimes	Sometimes	No	Never	12	No	6	No	8	No	0	No	Call	Sometimes	Always	Always	Always	Sometimes	Always	No	Yes	Yes	No	University Student
61	Moderate	Male	19	18-23	21.28572596	NormalWeight	General	Science	Under Graduate	Government Job	Yes	Single	Sometimes	Sometimes	No	Never	10	No	10	No	16	No	0	No	Mobile App	Sometimes	Always	Always	Always	Sometimes	Sometimes	No	Yes	Yes	No	University Student
41	Mild	Male	25	24-29	31.2416642	OverWeight	General	Science	Graduate	Government Job	Yes	Single	Sometimes	Sometimes	No	Sometimes	22	Yes	28	Yes	26	Yes	0	No	Call	Sometimes	Sometimes	Sometimes	Sometimes	Sometimes	Sometimes	No	Yes	Yes	No	University Student
72	Moderate	Female	25	24-29	22.650587	NormalWeight	General	Science	Graduate	Academia	Yes	Single	Sometimes	Always	No	Sometimes	34	Yes	20	Yes	30	Yes	0	No	Call	Sometimes	Always	Always	Always	Sometimes	Always	No	Yes	Yes	No	University Student
39	Mild	Male	25	24-29	22.77323196	NormalWeight	General	Science	Graduate	Government Job	Yes	Single	Always	Sometimes	No	Sometimes	10	No	8	No	8	No	0	No	Mobile App	Sometimes	Sometimes	Always	Sometimes	Sometimes	Sometimes	No	Yes	Yes	No	University Student
22	Normal	Male	26	24-29	25.73247334	OverWeight	General	Science	Graduate	Government Job	Yes	Single	Sometimes	Never	No	Never	6	No	12	No	8	No	0	No	Mobile App	Never	Always	Always	Always	Never	Sometimes	No	Yes	Yes	Yes	University Student
41	Mild	Male	20	18-23	19.44382587	NormalWeight	General	Science	Under Graduate	Government Job	Yes	Single	Sometimes	Sometimes	No	Sometimes	28	Yes	28	Yes	26	Yes	0	Yes	Mobile App	Sometimes	Sometimes	Sometimes	Sometimes	Sometimes	Sometimes	No	Yes	Yes	No	Business
77	Moderate	Male	20	18-23	19.5263681	NormalWeight	General	Science	Under Graduate	Government Job	Yes	Single	Sometimes	Never	No	Always	28	Yes	24	Yes	32	Yes	0	No	Mobile App	Sometimes	Always	Sometimes	Always	Always	Sometimes	No	Yes	Yes	Yes	University Student
37	Mild	Female	20	18-23	22.74560762	NormalWeight	General	Science	Under Graduate	Government Job	Yes	Single	Sometimes	Sometimes	No	Sometimes	8	No	8	No	10	No	0	No	Mobile App	Sometimes	Always	Always	Always	Sometimes	Always	No	Yes	Yes	Yes	University Student
29	Normal	Male	20	18-23	21.34990496	NormalWeight	General	Science	Under Graduate	Government Job	Yes	Single	Sometimes	Always	Yes	Never	30	Yes	16	Yes	28	Yes	0	No	Mobile App	Never	Always	Sometimes	Never	Sometimes	Never	No	Yes	Yes	No	University Student
57	Moderate	Female	23	18-23	20.71735041	NormalWeight	General	Science	Graduate	Government Job	Yes	Single	Sometimes	Always	No	Always	14	Yes	22	Yes	30	Yes	0	No	Call	Sometimes	Always	Always	Always	Sometimes	Sometimes	Yes	Yes	Yes	Yes	University Student
57	Moderate	Male	23	18-23	30.46113424	OverWeight	Private	Commerce	Under Graduate	Business	Yes	Single	Always	Always	Yes	Sometimes	22	Yes	16	Yes	24	Yes	0	No	Mobile App	Never	Always	Sometimes	Always	Sometimes	Always	No	Yes	Yes	No	University Student
33	Mild	Female	23	18-23	18.92705464	NormalWeight	General	Science	Graduate	Business	Yes	Single	Sometimes	Sometimes	No	Never	6	No	0	No	14	No	0	No	Mobile App	Sometimes	Always	Always	Always	Never	Sometimes	No	Yes	Yes	No	University Student
69	Moderate	Male	20	18-23	26.88780888	OverWeight	Private	Commerce	Under Graduate	Business	Yes	Single	Never	Never	No	Sometimes	0	No	0	No	6	No	0	No	Call	Sometimes	Sometimes	Sometimes	Sometimes	Never	Sometimes	No	Yes	No	No	University Student
27	Normal	Female	26	24-29	20.30742283	NormalWeight	General	Science	Graduate	Government Job	Yes	Single	Never	Sometimes	No	Always	10	No	12	No	16	No	0	No	Mobile App	Sometimes	Always	Always	Always	Never	Sometimes	No	Yes	Yes	No	University Student
55	Moderate	Female	21	18-23	22.17746371	NormalWeight	Private	Science	Under Graduate	Academia	Yes	Single	Sometimes	Sometimes	No	Always	34	Yes	26	Yes	26	Yes	0	No	Mobile App	Sometimes	Always	Always	Always	Sometimes	Sometimes	No	Yes	Yes	No	University Student
63	Moderate	Male	25	24-29	23.4796638	NormalWeight	General	Science	Graduate	Government Job	Yes	Single	Sometimes	Sometimes	No	Sometimes	24	Yes	26	Yes	26	Yes	0	No	Mobile App	Sometimes	Always	Always	Always	Sometimes	Sometimes	No	Yes	Yes	Yes	University Student
40	Mild	Female	24	24-29	24.60322381	NormalWeight	General	Science	Graduate	Academia	Yes	Married	Sometimes	Always	No	Never	20	Yes	18	Yes	16	No	0	No	Call	Sometimes	Always	Always	Always	Sometimes	Always	No	Yes	Yes	No	University Student
38	Mild	Female	23	18-23	19.99466509	NormalWeight	General	Science	Under Graduate	Government Job	Yes	Single	Sometimes	Always	No	Sometimes	20	Yes	24	Yes	16	No	0	No	Mobile App	Never	Always	Always	Always	Sometimes	Always	Yes	Yes	Yes	Yes	University Student
47	Mild	Female	23	18-23	22.58069032	NormalWeight	General	Science	Graduate	Government Job	Yes	Single	Never	Sometimes	No	Sometimes	20	Yes	16	Yes	20	Yes	0	No	Mobile App	Sometimes	Always	Always	Sometimes	Never	Always	No	Yes	Yes	No	University Student
47	Mild	Male	25	24-29	23.4796638	NormalWeight	Private	Commerce	Under Graduate	Business	Yes	Single	Never	Sometimes	No	Sometimes	36	Yes	18	Yes	28	Yes	0	No	Call	Sometimes	Always	Sometimes	Sometimes	Sometimes	Sometimes	No	Yes	Yes	Yes	University Student
66	Moderate	Female	25	24-29	20.41122061	NormalWeight	General	Science	Graduate	Government Job	Yes	Single	Sometimes	Sometimes	No	Sometimes	20	Yes	18	Yes	18	No	0	No	Call	Sometimes	Always	Always	Sometimes	Sometimes	Sometimes	No	Yes	Yes	No	University Student
40	Mild	Male	23	18-23	22.650587	NormalWeight	General	Science	Under Graduate	Government Job	Yes	Single	Sometimes	Never	No	Always	20	Yes	20	Yes	20	Yes	0	No	Call	Sometimes	Sometimes	Sometimes	Never	Always	Always	No	Yes	Yes	No	University Student
46	Mild	Male	25	24-29	23.44050057	NormalWeight	General	Science	Graduate	Academia	Yes	Single	Sometimes	Sometimes	No	Sometimes	8	No	6	No	8	No	0	No	Call	Sometimes	Always	Sometimes	Sometimes	Sometimes	Sometimes	No	Yes	No	No	University Student
26	Normal	Female	28	24-29	20.30742283	NormalWeight	Private	Engineering	Graduate	Academia	Yes	Married	Always	Always	No	Sometimes	8	No	2	No	14	No	0	No	Call	Never	Always	Always	Sometimes	Sometimes	Always	No	Yes	Yes	No	University Student
44	Mild	Female	26	24-29	21.78649237	NormalWeight	General	Science	Graduate	Government Job	Yes	Single	Sometimes	Sometimes	No	Sometimes	32	Yes	28	Yes	26	Yes	0	No	Call	Sometimes	Always	Always	Always	Sometimes	Always	No	Yes	Yes	Yes	University Student
59	Moderate	Male	20	18-23	18.3003262	Underweight	General	Science	Under Graduate	Government Job	Yes	Single	Never	Sometimes	No	Always	28	Yes	26	Yes	24	Yes	0	No	Call	Sometimes	Always	Always	Sometimes	Sometimes	Sometimes	No	Yes	Yes	No	University Student
30	Normal	Female	21	18-23	16.65042393	Underweight	General	Science	Under Graduate	Government Job	Yes	Single	Sometimes	Sometimes	No	Sometimes	22	Yes	14	No	16	No	0	No	Call	Never	Always	Sometimes	Sometimes	Sometimes	Sometimes	No	Yes	Yes	No	University Student
68	Moderate	Female	22	18-23	25.89668802	OverWeight	Private	Commerce	Under Graduate	Business	Yes	Single	Sometimes	Sometimes	No	Always	42	Yes	32	Yes	40	Yes	0	No	Mobile App	Sometimes	Sometimes	Always	Sometimes	Sometimes	Sometimes	No	Yes	Yes	Yes	University Student
42	Mild	Male	25	24-29	20.24493845	NormalWeight	General	Science	Graduate	Government Job	Yes	Single	Sometimes	Sometimes	No	Never	16	Yes	18	Yes	18	No	0	No	Call	Sometimes	Always	Always	Sometimes	Sometimes	Always	No	Yes	Yes	No	University Student
48	Mild	Female	24	24-29	15.32261129	Underweight	General	Science	Graduate	Academia	Yes	Single	Never	Sometimes	No	Sometimes	4	No	8	No	12	No	0	No	Mobile App	Sometimes	Always	Always	Sometimes	Sometimes	Sometimes	No	Yes	Yes	No	University Student
10	Normal	Male	19	18-23	22.09850711	NormalWeight	Private	Commerce	Under Graduate	Government Job	Yes	Single	Always	Sometimes	No	Never	2	No	14	No	4	No	0	No	Call	Never	Always	Always	Always	Never	Always	Yes	Yes	Yes	Yes	University Student
39	Mild	Female	25	24-29	25.16484525	OverWeight	General	Science	Graduate	Government Job	Yes	Married	Sometimes	Sometimes	No	Never	12	No	18	Yes	16	No	0	No	Mobile App	Never	Always	Always	Sometimes	Sometimes	Sometimes	No	Yes	Yes	No	University Student
43	Mild	Female	23	18-23	27.12505425	OverWeight	Private	Arts	Under Graduate	Government Job	Yes	Single	Sometimes	Always	No	Sometimes	20	Yes	18	Yes	20	Yes	0	No	Call	Sometimes	Always	Always	Sometimes	Sometimes	Sometimes	No	Yes	Yes	No	University Student
23	Normal	Female	22	18-23	20.30742283	NormalWeight	General	Science	Under Graduate	Academia	Yes	Single	Never	Sometimes	No	Sometimes	42	Yes	32	Yes	40	Yes	0	No	Mobile App	Sometimes	Always	Always	Never	Always	Always	No	Yes	Yes	No	University Student
42	Mild	Male	24	24-29	18.10124728	Underweight	General	Science	Graduate	Academia	Yes	Single	Never	Sometimes	No	Never	22	Yes	18	Yes	16	No	0	No	Mobile App	Sometimes	Sometimes	Sometimes	Never	Sometimes	Always	No	Yes	Yes	No	University Student
44	Mild	Male	22	18-23	18.64561537	NormalWeight	General	Science	Under Graduate	Business	Yes	Married	Sometimes	Sometimes	No	Never	0	No	0	No	0	No	0	No	Call	Never	Sometimes	Always	Always	Never	Always	No	Yes	Yes	No	University Student
44	Mild	Female	23	18-23	20.69795019	NormalWeight	Private	Arts	Under Graduate	Academia	Yes	Single	Sometimes	Sometimes	No	Sometimes	38	Yes	36	Yes	32	Yes	0	No	Call	Sometimes	Always	Always	Always	Sometimes	Always	Yes	Yes	Yes	Yes	University Student
55	Moderate	Male	21	18-23	31.84478687	OverWeight	Private	Commerce	Under Graduate	Business	Yes	Single	Sometimes	Sometimes	No	Sometimes	18	Yes	6	No	24	Yes	0	No	Mobile App	Sometimes	Always	Always	Sometimes	Sometimes	Sometimes	No	Yes	Yes	No	University Student
50	Moderate	Male	20	18-23	20.91128443	NormalWeight	Private	Commerce	Under Graduate	Academia	Yes	Single	Sometimes	Sometimes	No	Sometimes	22	Yes	20	Yes	28	Yes	0	No	Mobile App	Sometimes	Always	Always	Sometimes	Sometimes	Sometimes	No	Yes	Yes	No	University Student
75	Moderate	Male	20	18-23	24.99375117	OverWeight	Private	Commerce	Under Graduate	Business	Yes	Single	Sometimes	Sometimes	No	Sometimes	20	Yes	4	No	12	No	0	No	Mobile App	Never	Always	Always	Always	Sometimes	Always	No	Yes	Yes	No	University Student
72	Moderate	Male	22	18-23	23.8134907	NormalWeight	General	Science	Under Graduate	Government Job	Yes	Single	Sometimes	Sometimes	No	Sometimes	22	Yes	26	Yes	20	Yes	0	No	Mobile App	Not Applicable	Always	Always	Always	Sometimes	Always	No	Yes	Yes	No	University Student
50	Moderate	Male	25	24-29	23.4796638	NormalWeight	Private	Commerce	Under Graduate	Academia	Yes	Single	Always	Sometimes	No	Never	22	Yes	20	Yes	18	No	0	No	Call	Never	Always	Sometimes	Always	Sometimes	Always	No	Yes	Yes	Yes	University Student
8	Normal	Male	24	24-29	26.6873812	OverWeight	Private	Commerce	Under Graduate	Government Job	Yes	Single	Always	Sometimes	No	Never	16	Yes	26	Yes	24	Yes	0	No	Call	Sometimes	Always	Always	Sometimes	Never	Never	Yes	Yes	Yes	No	University Student
53	Moderate	Male	27	24-29	25.14062122	OverWeight	Private	Commerce	Under Graduate	Business	Yes	Single	Never	Always	No	Never	28	Yes	26	Yes	30	Yes	0	No	Mobile App	Never	Always	Always	Sometimes	Sometimes	Sometimes	No	Yes	Yes	No	University Student
35	Mild	Female	22	18-23	19.37503875	NormalWeight	General	Science	Under Graduate	Academia	Yes	Single	Sometimes	Always	No	Never	32	Yes	18	Yes	34	Yes	0	No	Mobile App	Never	Always	Always	Sometimes	Sometimes	Always	No	Yes	Yes	Yes	University Student
62	Moderate	Male	22	18-23	24.59834319	NormalWeight	Private	Commerce	Graduate	Business	Yes	Single	Sometimes	Always	Yes	Sometimes	32	Yes	18	Yes	28	Yes	0	No	Mobile App	Sometimes	Always	Always	Sometimes	Sometimes	Sometimes	No	Yes	Yes	No	University Student
31	Mild	Male	24	24-29	24.67351873	NormalWeight	Private	Engineering	Under Graduate	Business	Yes	Single	Sometimes	Sometimes	No	Never	10	No	12	No	6	No	0	No	Call	Not Applicable	Always	Sometimes	Always	Never	Sometimes	Yes	Yes	Yes	No	University Student
49	Mild	Female	21	18-23	15.93058742	Underweight	General	Science	Under Graduate	Government Job	Yes	Single	Sometimes	Sometimes	No	Sometimes	28	Yes	26	Yes	28	Yes	0	No	Call	Sometimes	Always	Always	Always	Sometimes	Sometimes	No	Yes	Yes	Yes	University Student
47	Mild	Male	21	18-23	19.33619372	NormalWeight	General	Science	Under Graduate	Government Job	Yes	Single	Sometimes	Sometimes	No	Never	8	No	10	No	8	No	0	No	Mobile App	Sometimes	Always	Always	Always	Sometimes	Sometimes	No	Yes	Yes	Yes	University Student
39	Mild	Female	20	18-23	24.97227217	OverWeight	General	Science	Under Graduate	Government Job	Yes	Single	Sometimes	Always	No	Always	18	Yes	22	Yes	22	Yes	0	No	Mobile App	Sometimes	Always	Always	Always	Sometimes	Sometimes	No	Yes	Yes	No	University Student
55	Moderate	Male	20	18-23	21.56986736	NormalWeight	General	Science	Under Graduate	Government Job	Yes	Single	Sometimes	Sometimes	No	Never	28	Yes	26	Yes	20	Yes	0	No	Call	Never	Always	Always	Always	Sometimes	Sometimes	No	Yes	Yes	Yes	University Student
65	Moderate	Male	21	18-23	33.49304983	OverWeight	General	Science	Under Graduate	Government Job	Yes	Single	Never	Always	No	Always	14	Yes	12	No	8	No	0	No	Call	Never	Always	Always	Always	Sometimes	Sometimes	No	Yes	Yes	No	University Student
31	Mild	Female	21	18-23	27.33691534	OverWeight	General	Science	Under Graduate	Government Job	Yes	Single	Sometimes	Sometimes	No	Never	22	Yes	18	Yes	28	Yes	0	No	Mobile App	Never	Always	Always	Always	Sometimes	Always	No	Yes	Yes	No	University Student
85	Severe	Female	21	18-23	22.17746371	NormalWeight	General	Science	Under Graduate	Academia	Yes	Single	Never	Sometimes	No	Sometimes	36	Yes	10	No	24	Yes	0	No	Mobile App	Sometimes	Always	Always	Sometimes	Sometimes	Sometimes	Yes	Yes	No	Yes	University Student
34	Mild	Female	20	18-23	18.92093628	NormalWeight	General	Science	Under Graduate	Government Job	Yes	Single	Always	Always	No	Sometimes	16	Yes	14	No	16	No	0	No	Mobile App	Never	Always	Always	Always	Never	Always	No	Yes	Yes	Yes	University Student
34	Mild	Male	21	18-23	24.21306618	NormalWeight	General	Science	Under Graduate	Government Job	Yes	Single	Sometimes	Sometimes	No	Sometimes	6	No	8	No	4	No	0	No	Mobile App	Sometimes	Always	Always	Sometimes	Never	Sometimes	No	Yes	Yes	No	University Student
69	Moderate	Female	21	18-23	24.54171575	NormalWeight	General	Science	Under Graduate	Government Job	Yes	Married	Sometimes	Sometimes	No	Never	28	Yes	28	Yes	32	Yes	0	No	Mobile App	Sometimes	Always	Sometimes	Sometimes	Sometimes	Always	No	Yes	Yes	Yes	University Student
10	Normal	Female	19	18-23	24.21875	NormalWeight	General	Science	Under Graduate	Academia	Yes	Single	Never	Sometimes	No	Sometimes	22	Yes	18	Yes	20	Yes	0	No	Call	Never	Always	Always	Always	Sometimes	Sometimes	Yes	Yes	Yes	No	University Student
61	Moderate	Female	21	18-23	24.54171575	NormalWeight	General	Science	Under Graduate	Government Job	Yes	Married	Sometimes	Sometimes	No	Never	28	Yes	28	Yes	28	Yes	0	No	Mobile App	Sometimes	Sometimes	Sometimes	Sometimes	Sometimes	Sometimes	No	Yes	Yes	Yes	University Student
42	Mild	Male	22	18-23	20.99407321	NormalWeight	General	Science	Under Graduate	Academia	Yes	Single	Sometimes	Sometimes	No	Sometimes	10	No	0	No	2	No	0	No	Call	Never	Sometimes	Always	Sometimes	Sometimes	Always	No	Yes	No	No	University Student
44	Mild	Female	22	18-23	24.99375117	OverWeight	General	Science	Under Graduate	Academia	Yes	Single	Sometimes	Sometimes	No	Never	16	Yes	22	Yes	22	Yes	0	No	Call	Never	Always	Always	Always	Sometimes	Always	No	Yes	Yes	No	University Student
9	Normal	Male	20	18-23	20.91128443	NormalWeight	General	Science	Under Graduate	Government Job	Yes	Single	Sometimes	Sometimes	No	Sometimes	4	No	8	No	4	No	0	No	Mobile App	Never	Always	Sometimes	Always	Sometimes	Always	No	Yes	Yes	Yes	University Student
43	Mild	Male	21	18-23	20.81302991	NormalWeight	General	Science	Under Graduate	Academia	Yes	Single	Sometimes	Sometimes	No	Sometimes	22	Yes	14	No	22	Yes	0	No	Mobile App	Sometimes	Always	Always	Sometimes	Sometimes	Sometimes	No	Yes	Yes	No	University Student
45	Mild	Female	20	18-23	22.77323196	NormalWeight	General	Science	Under Graduate	Government Job	Yes	Single	Sometimes	Always	No	Never	18	Yes	20	Yes	18	No	0	No	Call	Sometimes	Always	Always	Sometimes	Sometimes	Always	No	Yes	Yes	Yes	University Student
28	Normal	Female	21	18-23	20.30742283	NormalWeight	General	Science	Under Graduate	Government Job	Yes	Single	Sometimes	Always	No	Sometimes	18	Yes	20	Yes	22	Yes	0	No	Call	Sometimes	Always	Always	Always	Sometimes	Always	No	Yes	Yes	No	University Student
43	Mild	Male	20	18-23	25.2640542	OverWeight	General	Science	Under Graduate	Government Job	Yes	Single	Sometimes	Always	No	Sometimes	20	Yes	20	Yes	22	Yes	0	No	Mobile App	Never	Always	Always	Sometimes	Sometimes	Sometimes	No	Yes	Yes	No	University Student
47	Mild	Male	19	18-23	22.46381304	NormalWeight	General	Science	Under Graduate	Academia	Yes	Single	Sometimes	Always	No	Sometimes	36	Yes	26	Yes	22	Yes	0	No	Mobile App	Never	Sometimes	Sometimes	Sometimes	Sometimes	Sometimes	No	Yes	No	No	University Student
90	Severe	Female	20	18-23	14.82783578	Underweight	General	Science	Under Graduate	Private Job	Yes	Single	Never	Sometimes	No	Always	36	Yes	36	Yes	42	Yes	0	No	Call	Sometimes	Always	Always	Always	Sometimes	Sometimes	No	Yes	Yes	No	University Student
25	Normal	Male	21	18-23	24.17024215	NormalWeight	General	Science	Under Graduate	Government Job	Yes	Single	Sometimes	Sometimes	No	Sometimes	20	Yes	16	Yes	16	No	0	No	Mobile App	Never	Always	Sometimes	Sometimes	Sometimes	Always	No	Yes	Yes	No	University Student
46	Mild	Male	19	18-23	21.34990496	NormalWeight	General	Science	Under Graduate	Academia	Yes	Single	Sometimes	Sometimes	No	Sometimes	0	No	0	No	0	No	0	No	Call	Never	Always	Always	Sometimes	Never	Sometimes	No	Yes	Yes	Yes	University Student
72	Moderate	Male	19	18-23	20.11249697	NormalWeight	General	Science	Under Graduate	Business	Yes	Single	Sometimes	Sometimes	No	Never	30	Yes	26	Yes	28	Yes	0	No	Mobile App	Sometimes	Always	Always	Always	Sometimes	Sometimes	No	Yes	Yes	No	University Student
47	Mild	Female	20	18-23	23.46196099	NormalWeight	General	Science	Under Graduate	Government Job	Yes	Single	Sometimes	Always	No	Never	16	Yes	12	No	14	No	0	No	Mobile App	Sometimes	Always	Sometimes	Always	Sometimes	Always	No	Yes	Yes	Yes	University Student
22	Normal	Male	21	18-23	19.57074621	NormalWeight	General	Science	Under Graduate	Government Job	Yes	Single	Sometimes	Always	No	Sometimes	14	Yes	14	No	14	No	0	No	Mobile App	Sometimes	Always	Sometimes	Always	Sometimes	Sometimes	No	Yes	No	No	University Student
24	Normal	Female	20	18-23	19.67777373	NormalWeight	General	Science	Under Graduate	Academia	Yes	Single	Sometimes	Sometimes	No	Sometimes	14	Yes	8	No	14	No	0	No	Mobile App	Never	Always	Always	Always	Sometimes	Sometimes	No	Yes	Yes	No	University Student
58	Moderate	Female	20	18-23	21.52782083	NormalWeight	General	Science	Under Graduate	Academia	Yes	Single	Sometimes	Sometimes	No	Sometimes	34	Yes	24	Yes	24	Yes	0	No	Call	Sometimes	Always	Always	Always	Sometimes	Always	No	Yes	Yes	No	University Student
4	Normal	Female	18	18-23	22.29528918	NormalWeight	General	Science	Under Graduate	Government Job	Yes	Single	Sometimes	Always	No	Never	12	No	10	No	10	No	0	No	Call	Never	Always	Always	Always	Sometimes	Sometimes	No	Yes	Yes	No	University Student
67	Moderate	Male	22	18-23	25.55139884	OverWeight	General	Science	Under Graduate	Business	Yes	Single	Sometimes	Sometimes	No	Never	30	Yes	28	Yes	28	Yes	0	No	Mobile App	Sometimes	Always	Always	Sometimes	Sometimes	Sometimes	No	Yes	Yes	No	University Student
39	Mild	Male	20	18-23	24.19359677	NormalWeight	General	Science	Under Graduate	Academia	Yes	Single	Sometimes	Sometimes	No	Never	20	Yes	22	Yes	26	Yes	0	Yes	Call	Never	Always	Always	Always	Sometimes	Always	No	Yes	Yes	No	Government Service
16	Normal	Female	20	18-23	19.99466509	NormalWeight	General	Science	Under Graduate	Academia	Yes	Single	Always	Always	No	Sometimes	18	Yes	10	No	14	No	0	No	Mobile App	Never	Always	Always	Always	Sometimes	Sometimes	No	Yes	Yes	No	University Student
37	Mild	Male	22	18-23	16.8757734	Underweight	General	Science	Under Graduate	Government Job	Yes	Single	Sometimes	Sometimes	No	Never	22	Yes	12	No	6	No	0	No	Call	Not Applicable	Always	Always	Always	Sometimes	Sometimes	No	Yes	Yes	No	University Student
46	Mild	Male	19	18-23	17.52631952	Underweight	General	Science	Under Graduate	Business	Yes	Single	Never	Never	No	Never	22	Yes	12	No	18	No	0	No	Mobile App	Sometimes	Sometimes	Sometimes	Sometimes	Never	Always	No	No	Yes	No	University Student
59	Moderate	Female	20	18-23	17.49533195	Underweight	General	Science	Under Graduate	Business	Yes	Single	Never	Sometimes	No	Always	30	Yes	40	Yes	28	Yes	0	No	Mobile App	Sometimes	Always	Sometimes	Always	Always	Always	No	Yes	Yes	No	University Student
46	Mild	Male	21	18-23	20.99407321	NormalWeight	General	Science	Under Graduate	Government Job	Yes	Single	Sometimes	Sometimes	No	Sometimes	26	Yes	32	Yes	30	Yes	0	No	Call	Never	Always	Always	Always	Sometimes	Always	No	Yes	Yes	Yes	University Student
36	Mild	Male	26	24-29	20.67497799	NormalWeight	General	Science	Graduate	Business	Yes	Single	Sometimes	Sometimes	No	Always	16	Yes	4	No	10	No	0	Yes	Mobile App	Never	Always	Always	Always	Sometimes	Sometimes	Yes	Yes	Yes	No	Private Service
38	Mild	Male	39	36-41	29.3067489	OverWeight	General	Science	Graduate	Private Job	No	Married	Sometimes	Sometimes	No	Sometimes	14	Yes	18	Yes	16	No	2	Yes	Mobile App	Sometimes	Always	Always	Always	Sometimes	Always	Yes	Yes	Yes	No	Private Service
47	Mild	Female	1995	24-29	24.79848749	NormalWeight	Private	Commerce	Under Graduate	Business	Yes	Single	Sometimes	Always	Yes	Always	28	Yes	22	Yes	34	Yes	0	No	Call	Sometimes	Always	Always	Sometimes	Sometimes	Always	No	Yes	Yes	No	University Student
64	Moderate	Male	21	18-23	21.78853839	NormalWeight	General	Science	Under Graduate	Government Job	Yes	Single	Sometimes	Never	No	Never	34	Yes	32	Yes	34	Yes	0	No	Call	Never	Always	Always	Always	Sometimes	Sometimes	No	Yes	Yes	Yes	University Student
61	Moderate	Male	20	18-23	21.19144863	NormalWeight	General	Science	Under Graduate	Academia	Yes	Single	Sometimes	Sometimes	No	Never	14	Yes	20	Yes	24	Yes	0	No	Mobile App	Sometimes	Always	Always	Sometimes	Sometimes	Always	No	Yes	Yes	No	University Student
37	Mild	Male	20	18-23	19.67867455	NormalWeight	General	Science	Under Graduate	Business	Yes	Single	Always	Sometimes	No	Never	8	No	16	Yes	12	No	0	No	Call	Not Applicable	Sometimes	Always	Never	Sometimes	Sometimes	No	Yes	Yes	No	University Student
10	Normal	Female	19	18-23	24.21875	NormalWeight	General	Science	Under Graduate	Academia	Yes	Single	Never	Sometimes	No	Sometimes	22	Yes	18	Yes	20	Yes	0	No	Call	Never	Always	Always	Always	Sometimes	Sometimes	Yes	Yes	Yes	No	University Student
70	Moderate	Male	31	30-35	23.11247226	NormalWeight	General	Science	Graduate	Business	Yes	Single	Never	Never	No	Never	12	No	12	No	28	Yes	0	Yes	Mobile App	Sometimes	Always	Always	Always	Never	Always	Yes	Yes	Yes	No	Private Service
12	Normal	Female	21	18-23	18.34323195	Underweight	General	Science	Under Graduate	Government Job	Yes	Single	Sometimes	Sometimes	No	Sometimes	6	No	6	No	4	No	0	No	Mobile App	Sometimes	Always	Always	Always	Sometimes	Sometimes	No	Yes	Yes	No	University Student
8	Normal	Female	21	18-23	17.24263804	Underweight	General	Science	Under Graduate	Academia	Yes	Single	Sometimes	Sometimes	No	Sometimes	14	Yes	26	Yes	20	Yes	0	No	Call	Never	Always	Always	Always	Sometimes	Always	No	Yes	Yes	Yes	University Student
55	Moderate	Female	21	18-23	27.98616708	OverWeight	General	Science	Under Graduate	Academia	Yes	Single	Never	Sometimes	No	Sometimes	18	Yes	24	Yes	30	Yes	0	No	Call	Sometimes	Always	Always	Sometimes	Sometimes	Sometimes	No	Yes	Yes	No	University Student
59	Moderate	Female	22	18-23	21.66088718	NormalWeight	Technical	Engineering	Under Graduate	Business	Yes	Single	Never	Sometimes	No	Sometimes	12	No	8	No	24	Yes	0	No	Mobile App	Sometimes	Always	Always	Always	Sometimes	Sometimes	No	Yes	Yes	No	University Student
50	Moderate	Male	22	18-23	30.73073644	OverWeight	Technical	Engineering	Under Graduate	Business	Yes	Single	Sometimes	Always	No	Sometimes	28	Yes	26	Yes	30	Yes	0	No	Call	Sometimes	Sometimes	Always	Always	Sometimes	Sometimes	No	Yes	Yes	No	University Student
42	Mild	Female	22	18-23	21.6450137	NormalWeight	Technical	Engineering	Under Graduate	Academia	Yes	Single	Sometimes	Always	No	Sometimes	32	Yes	38	Yes	38	Yes	0	No	Mobile App	Sometimes	Always	Always	Always	Sometimes	Always	No	Yes	Yes	Yes	University Student
60	Moderate	Female	20	18-23	17.65281308	Underweight	Technical	Engineering	Under Graduate	Business	Yes	Single	Sometimes	Sometimes	No	Sometimes	22	Yes	32	Yes	26	Yes	0	No	Mobile App	Sometimes	Sometimes	Sometimes	Sometimes	Sometimes	Always	No	Yes	Yes	No	University Student
70	Moderate	Female	22	18-23	20.96778387	NormalWeight	Technical	Engineering	Under Graduate	Business	Yes	Single	Sometimes	Always	No	Sometimes	18	Yes	22	Yes	22	Yes	0	No	Mobile App	Sometimes	Always	Always	Always	Sometimes	Always	No	Yes	Yes	No	University Student
43	Mild	Female	25	24-29	25.38427853	OverWeight	Private	Engineering	Graduate	Business	No	Married	Sometimes	Always	No	Sometimes	38	Yes	32	Yes	34	Yes	0	Yes	Call	Sometimes	Always	Always	Always	Never	Sometimes	No	Yes	Yes	No	Government Service
48	Mild	Male	26	24-29	18.92093628	NormalWeight	General	Science	Graduate	Government Job	Yes	Single	Sometimes	Sometimes	Yes	Sometimes	20	Yes	24	Yes	24	Yes	0	No	Mobile App	Sometimes	Always	Always	Always	Sometimes	Sometimes	No	Yes	Yes	Yes	University Student
52	Moderate	Male	32	30-35	24.17024215	NormalWeight	General	Science	Graduate	Business	Yes	Married	Sometimes	Always	No	Sometimes	26	Yes	26	Yes	36	Yes	1	Yes	Call	Sometimes	Always	Always	Sometimes	Sometimes	Sometimes	No	Yes	Yes	No	Private Service
50	Moderate	Male	23	18-23	21.52355029	NormalWeight	Technical	Engineering	Under Graduate	Business	Yes	Single	Sometimes	Never	No	Sometimes	2	No	28	Yes	30	Yes	0	No	Mobile App	Sometimes	Sometimes	Sometimes	Always	Never	Sometimes	No	Yes	Yes	No	University Student
72	Moderate	Female	22	18-23	26.78111865	OverWeight	General	Arts	Under Graduate	Government Job	Yes	Single	Always	Always	No	Sometimes	38	Yes	40	Yes	34	Yes	0	No	Mobile App	Sometimes	Always	Always	Sometimes	Sometimes	Sometimes	No	Yes	Yes	No	University Student
68	Moderate	Female	21	18-23	31.40875422	OverWeight	General	Arts	Under Graduate	Government Job	No	Married	Sometimes	Always	No	Sometimes	26	Yes	18	Yes	16	No	0	No	Call	Sometimes	Sometimes	Always	Sometimes	Sometimes	Always	Yes	Yes	Yes	No	University Student
54	Moderate	Female	22	18-23	19.99466509	NormalWeight	General	Commerce	Under Graduate	Business	Yes	Single	Sometimes	Sometimes	No	Sometimes	20	Yes	8	No	22	Yes	0	No	Mobile App	Sometimes	Always	Always	Sometimes	Sometimes	Sometimes	No	Yes	Yes	No	University Student
48	Mild	Female	19	18-23	23.11247226	NormalWeight	General	Science	Under Graduate	Government Job	Yes	Single	Sometimes	Never	No	Sometimes	22	Yes	22	Yes	26	Yes	0	No	Mobile App	Sometimes	Always	Always	Sometimes	Sometimes	Always	No	Yes	Yes	Yes	University Student
63	Moderate	Male	24	24-29	20.91128443	NormalWeight	General	Arts	Under Graduate	Government Job	No	Single	Sometimes	Always	No	Always	18	Yes	14	No	12	No	0	No	Call	Sometimes	Sometimes	Sometimes	Sometimes	Never	Sometimes	No	Yes	Yes	No	University Student
17	Normal	Female	21	18-23	19.37503875	NormalWeight	General	Science	Under Graduate	Government Job	Yes	Single	Sometimes	Sometimes	No	Sometimes	14	Yes	20	Yes	22	Yes	0	No	Mobile App	Sometimes	Always	Always	Always	Sometimes	Sometimes	No	Yes	Yes	Yes	University Student
64	Moderate	Male	18	18-23	21.4533301	NormalWeight	General	Science	Under Graduate	Government Job	Yes	Single	Sometimes	Never	Yes	Never	32	Yes	32	Yes	32	Yes	0	No	Mobile App	Never	Sometimes	Never	Sometimes	Sometimes	Sometimes	No	Yes	Yes	Yes	University Student
44	Mild	Female	25	24-29	23.46196099	NormalWeight	General	Science	Graduate	Government Job	Yes	Single	Never	Sometimes	No	Always	18	Yes	18	Yes	16	No	0	No	Mobile App	Sometimes	Always	Always	Always	Sometimes	Always	Yes	Yes	Yes	No	University Student
23	Normal	Female	25	24-29	22.70512354	NormalWeight	General	Arts	Graduate	Government Job	Yes	Married	Sometimes	Sometimes	No	Never	16	Yes	28	Yes	14	No	0	No	Call	Never	Always	Always	Sometimes	Sometimes	Always	No	Yes	Yes	No	University Student
47	Mild	Male	21	18-23	27.15187091	OverWeight	General	Science	Graduate	Business	Yes	Married	Always	Sometimes	No	Sometimes	18	Yes	10	No	22	Yes	0	Yes	Call	Never	Always	Always	Always	Sometimes	Always	Yes	Yes	Yes	Yes	Private Service
4	Normal	Male	30	30-35	31.2416642	OverWeight	Private	Arts	Graduate	Academia	Yes	Single	Sometimes	Always	No	Sometimes	2	No	0	No	0	No	0	Yes	Call	Never	Always	Always	Sometimes	Sometimes	Sometimes	Yes	Yes	Yes	Yes	Government Service
11	Normal	Male	33	30-35	30.60153044	OverWeight	General	Science	Graduate	Business	Yes	Married	Sometimes	Sometimes	No	Never	0	No	0	No	0	No	1	Yes	Call	Never	Always	Always	Always	Never	Sometimes	No	Yes	Yes	Yes	Private Service
50	Moderate	Male	34	30-35	25.39387561	OverWeight	General	Science	Graduate	Business	Yes	Married	Sometimes	Sometimes	No	Sometimes	14	Yes	12	No	16	No	1	Yes	Call	Sometimes	Always	Always	Sometimes	Sometimes	Never	No	Yes	Yes	No	Private Service
21	Normal	Female	34	24-29	22.91055375	NormalWeight	General	Science	Graduate	Academia	Yes	Married	Sometimes	Sometimes	No	Sometimes	4	No	12	No	20	Yes	2	Yes	Mobile App	Sometimes	Always	Always	Always	Sometimes	Sometimes	No	Yes	Yes	No	Government Service
41	Mild	Male	24	24-29	28.49270404	OverWeight	General	Science	Graduate	Private Job	Yes	Single	Sometimes	Sometimes	No	Sometimes	24	Yes	20	Yes	34	Yes	0	No	Mobile App	Sometimes	Always	Sometimes	Sometimes	Sometimes	Always	Yes	Yes	Yes	Yes	University Student
46	Mild	Male	27	24-29	29.30062571	OverWeight	General	Science	Graduate	Business	Yes	Single	Always	Sometimes	No	Sometimes	32	Yes	38	Yes	36	Yes	0	Yes	Mobile App	Never	Always	Sometimes	Always	Never	Always	No	Yes	Yes	Yes	Private Service
55	Moderate	Male	32	30-35	23.79978808	NormalWeight	General	Commerce	Graduate	Academia	Yes	Married	Sometimes	Sometimes	No	Never	14	Yes	18	Yes	34	Yes	1	Yes	Call	Sometimes	Always	Always	Sometimes	Sometimes	Sometimes	No	Yes	Yes	Yes	Government Service
48	Mild	Male	26	24-29	24.14153824	NormalWeight	General	Science	Graduate	Business	Yes	Single	Sometimes	Sometimes	No	Sometimes	20	Yes	28	Yes	12	No	0	Yes	Call	Never	Always	Always	Always	Sometimes	Never	No	Yes	Yes	Yes	Private Service
59	Moderate	Male	25	24-29	22.44379628	NormalWeight	General	Arts	Graduate	Business	Yes	Single	Sometimes	Sometimes	No	Sometimes	24	Yes	22	Yes	28	Yes	0	No	Call	Sometimes	Sometimes	Always	Sometimes	Never	Never	No	Yes	Yes	No	University Student
33	Mild	Male	35	30-35	24.41718809	NormalWeight	Technical	Engineering	Graduate	Business	Yes	Married	Sometimes	Sometimes	No	Sometimes	12	No	8	No	20	Yes	1	Yes	Call	Sometimes	Always	Always	Sometimes	Sometimes	Always	Yes	Yes	Yes	No	Private Service
59	Moderate	Male	29	24-29	23.44050057	NormalWeight	General	Science	Graduate	Business	Yes	Single	Sometimes	Sometimes	No	Sometimes	18	Yes	20	Yes	22	Yes	0	Yes	Mobile App	Never	Always	Always	Always	Sometimes	Sometimes	No	Yes	Yes	No	Private Service
51	Moderate	Male	29	24-29	24.57993082	NormalWeight	Technical	Engineering	Under Graduate	Government Job	Yes	Married	Sometimes	Sometimes	No	Never	0	No	6	No	6	No	0	Yes	Mobile App	Never	Always	Always	Sometimes	Sometimes	Always	No	Yes	Yes	No	Government Service
30	Normal	Male	34	30-35	24.99333136	OverWeight	Private	Engineering	Graduate	Academia	Yes	Married	Sometimes	Sometimes	No	Sometimes	0	No	0	No	0	No	0	Yes	Call	Sometimes	Always	Always	Sometimes	Sometimes	Sometimes	No	Yes	Yes	No	Private Service
67	Moderate	Male	26	24-29	24.19655895	NormalWeight	Technical	Engineering	Under Graduate	Government Job	Yes	Single	Always	Sometimes	Yes	Never	0	No	0	No	0	No	0	No	Mobile App	Never	Always	Always	Sometimes	Sometimes	Sometimes	No	Yes	Yes	Yes	University Student
54	Moderate	Male	22	18-23	17.39402264	Underweight	Private	Engineering	Under Graduate	Business	Yes	Single	Sometimes	Sometimes	No	Never	14	Yes	18	Yes	14	No	0	Yes	Call	Never	Sometimes	Always	Always	Sometimes	Sometimes	No	Yes	Yes	No	Private Service
44	Mild	Male	24	24-29	22.44379628	NormalWeight	Private	Engineering	Under Graduate	Government Job	Yes	Single	Sometimes	Always	No	Sometimes	16	Yes	28	Yes	26	Yes	0	No	Call	Sometimes	Always	Always	Always	Never	Never	No	Yes	Yes	No	University Student
27	Normal	Male	28	24-29	22.77555576	NormalWeight	Private	Engineering	Under Graduate	Private Job	Yes	Single	Always	Sometimes	No	Sometimes	12	No	10	No	10	No	0	Yes	Mobile App	Never	Always	Always	Always	Sometimes	Sometimes	No	Yes	Yes	No	Private Service
46	Mild	Male	23	18-23	26.24197719	OverWeight	Private	Engineering	Under Graduate	Government Job	Yes	Single	Sometimes	Sometimes	No	Sometimes	4	No	6	No	6	No	0	No	Mobile App	Sometimes	Always	Always	Sometimes	Sometimes	Always	No	Yes	Yes	No	University Student
56	Moderate	Male	22	18-23	21.16156301	NormalWeight	Private	Engineering	Under Graduate	Business	Yes	Single	Always	Never	No	Sometimes	18	Yes	16	Yes	16	No	0	No	Mobile App	Sometimes	Always	Always	Always	Sometimes	Sometimes	No	Yes	Yes	No	University Student
66	Moderate	Male	23	18-23	20.60111242	NormalWeight	Private	Engineering	Under Graduate	Business	Yes	Single	Never	Sometimes	No	Always	26	Yes	10	No	24	Yes	0	No	Mobile App	Always	Sometimes	Sometimes	Sometimes	Sometimes	Sometimes	No	Yes	No	No	University Student
57	Moderate	Male	26	24-29	26.81666263	OverWeight	Private	Engineering	Under Graduate	Business	Yes	Single	Sometimes	Sometimes	No	Always	18	Yes	16	Yes	26	Yes	0	Yes	Mobile App	Sometimes	Always	Always	Always	Never	Sometimes	No	Yes	Yes	No	Business
0	Normal	Male	21	18-23	26.48931079	OverWeight	Private	Engineering	Under Graduate	Academia	No	Single	Sometimes	Never	No	Never	0	No	0	No	0	No	0	No	Mobile App	Never	Always	Always	Always	Sometimes	Sometimes	No	Yes	Yes	Yes	University Student
43	Mild	Male	21	18-23	28.75982314	OverWeight	Private	Engineering	Under Graduate	Business	Yes	Single	Sometimes	Sometimes	No	Sometimes	8	No	18	Yes	14	No	0	No	Call	Never	Always	Always	Sometimes	Sometimes	Sometimes	No	Yes	Yes	No	University Student
57	Moderate	Male	25	24-29	16.93551774	Underweight	Private	Engineering	Under Graduate	Government Job	Yes	Single	Sometimes	Sometimes	No	Sometimes	34	Yes	34	Yes	32	Yes	0	Yes	Call	Never	Always	Always	Always	Never	Always	No	Yes	No	No	Government Service
61	Moderate	Male	23	18-23	26.33154945	OverWeight	Private	Engineering	Under Graduate	Government Job	Yes	Single	Always	Sometimes	No	Never	30	Yes	28	Yes	28	Yes	0	No	Call	Never	Always	Always	Always	Sometimes	Always	No	Yes	Yes	Yes	University Student
93	Severe	Male	36	36-41	30.60287574	OverWeight	Private	Engineering	Under Graduate	Business	Yes	Married	Never	Sometimes	Yes	Sometimes	42	Yes	42	Yes	42	Yes	0	Yes	Call	Never	Always	Always	Always	Never	Always	Yes	Yes	Yes	Yes	Business
81	Severe	Male	27	24-29	25.89668802	OverWeight	Private	Engineering	Under Graduate	Private Job	Yes	Single	Sometimes	Always	Yes	Sometimes	26	Yes	36	Yes	34	Yes	0	Yes	Call	Sometimes	Always	Always	Sometimes	Sometimes	Always	Yes	Yes	Yes	No	Private Service
33	Mild	Male	23	18-23	26.14624606	OverWeight	Private	Engineering	Under Graduate	Business	Yes	Single	Sometimes	Sometimes	No	Sometimes	0	No	2	No	4	No	0	No	Call	Sometimes	Sometimes	Sometimes	Sometimes	Never	Always	No	Yes	Yes	No	University Student
37	Mild	Male	23	18-23	21.34990496	NormalWeight	Private	Engineering	Under Graduate	Business	Yes	Single	Always	Always	No	Sometimes	16	Yes	16	Yes	16	No	0	Yes	Mobile App	Always	Always	Always	Always	Sometimes	Always	No	Yes	Yes	No	Government Service
68	Moderate	Female	23	18-23	20.666708	NormalWeight	Private	Engineering	Under Graduate	Government Job	Yes	Single	Never	Sometimes	No	Always	30	Yes	36	Yes	36	Yes	0	Yes	Mobile App	Sometimes	Always	Always	Always	Always	Always	Yes	Yes	Yes	Yes	Government Service
39	Mild	Male	26	24-29	24.90822245	OverWeight	Private	Engineering	Under Graduate	Government Job	Yes	Single	Always	Always	Yes	Never	14	Yes	16	Yes	20	Yes	0	Yes	Call	Never	Always	Always	Always	Sometimes	Sometimes	No	Yes	Yes	No	Business
24	Normal	Male	25	24-29	28.38140442	OverWeight	Private	Engineering	Under Graduate	Government Job	Yes	Single	Always	Always	No	Never	0	No	0	No	0	No	0	No	Mobile App	Never	Always	Always	Always	Never	Always	No	Yes	Yes	No	University Student
28	Normal	Male	25	24-29	27.27784471	OverWeight	Private	Engineering	Under Graduate	Business	Yes	Single	Always	Sometimes	No	Sometimes	12	No	12	No	24	Yes	0	No	Call	Sometimes	Always	Always	Sometimes	Sometimes	Sometimes	No	Yes	No	No	University Student
39	Mild	Male	25	24-29	28.98230649	OverWeight	Private	Engineering	Under Graduate	Government Job	Yes	Single	Sometimes	Sometimes	No	Sometimes	20	Yes	26	Yes	24	Yes	0	No	Call	Never	Sometimes	Sometimes	Sometimes	Sometimes	Always	No	Yes	Yes	No	University Student
55	Moderate	Male	24	24-29	21.78853839	NormalWeight	Private	Engineering	Under Graduate	Government Job	Yes	Single	Always	Sometimes	No	Sometimes	26	Yes	24	Yes	28	Yes	0	No	Call	Sometimes	Always	Sometimes	Sometimes	Sometimes	Always	No	Yes	Yes	Yes	University Student
61	Moderate	Male	24	24-29	22.46381304	NormalWeight	Private	Engineering	Under Graduate	Business	Yes	Single	Never	Always	No	Sometimes	22	Yes	18	Yes	18	No	0	No	Mobile App	Never	Always	Always	Sometimes	Sometimes	Always	No	Yes	Yes	No	University Student
23	Normal	Male	21	18-23	28.49270404	OverWeight	Private	Engineering	Under Graduate	Business	Yes	Single	Sometimes	Sometimes	No	Never	0	No	0	No	0	No	0	No	Call	Never	Always	Always	Sometimes	Sometimes	Sometimes	No	Yes	Yes	No	University Student
49	Mild	Male	26	24-29	18.50325096	NormalWeight	Medical	Medical	Under Graduate	Business	Yes	Single	Sometimes	Sometimes	No	Never	8	No	22	Yes	8	No	0	No	Mobile App	Never	Always	Sometimes	Always	Sometimes	Sometimes	Yes	Yes	Yes	Yes	University Student
2	Normal	Male	22	18-23	23.11247226	NormalWeight	Private	Engineering	Under Graduate	Government Job	Yes	Single	Sometimes	Sometimes	No	Never	0	No	0	No	0	No	0	No	Mobile App	Never	Always	Always	Always	Never	Always	No	Yes	Yes	No	University Student
0	Normal	Male	21	18-23	14.90136224	Underweight	Private	Engineering	Under Graduate	Government Job	Yes	Single	Never	Sometimes	No	Never	2	No	0	No	0	No	0	No	Mobile App	Never	Always	Sometimes	Always	Never	Sometimes	No	Yes	Yes	No	University Student
47	Mild	Male	24	24-29	26.6873812	OverWeight	Private	Engineering	Under Graduate	Government Job	Yes	Married	Sometimes	Sometimes	No	Sometimes	26	Yes	26	Yes	26	Yes	0	No	Mobile App	Never	Always	Sometimes	Sometimes	Sometimes	Sometimes	No	Yes	Yes	No	University Student
15	Normal	Male	23	18-23	24.19655895	NormalWeight	Private	Engineering	Under Graduate	Government Job	Yes	Single	Sometimes	Sometimes	No	Never	0	No	4	No	4	No	0	No	Call	Never	Always	Always	Always	Sometimes	Sometimes	No	Yes	Yes	Yes	University Student
21	Normal	Male	24	24-29	23.23637804	NormalWeight	Private	Engineering	Under Graduate	Government Job	Yes	Single	Always	Always	No	Sometimes	14	Yes	6	No	2	No	0	No	Mobile App	Never	Sometimes	Sometimes	Sometimes	Sometimes	Always	No	Yes	Yes	No	University Student
13	Normal	Male	25	24-29	21.86953228	NormalWeight	Private	Engineering	Under Graduate	Government Job	Yes	Single	Always	Sometimes	No	Never	6	No	24	Yes	8	No	0	No	Call	Not Applicable	Always	Always	Always	Never	Always	No	Yes	Yes	No	University Student
21	Normal	Male	22	18-23	23.12906371	NormalWeight	Private	Engineering	Under Graduate	Academia	Yes	Single	Sometimes	Always	No	Never	20	Yes	22	Yes	18	No	0	No	Call	Not Applicable	Always	Always	Always	Never	Always	No	No	Yes	No	University Student
39	Mild	Male	21	18-23	20.07137073	NormalWeight	General	Science	Under Graduate	Academia	Yes	Single	Sometimes	Sometimes	No	Never	4	No	6	No	16	No	0	No	Call	Never	Always	Always	Always	Sometimes	Sometimes	No	Yes	Yes	Yes	University Student
40	Mild	Female	22	18-23	18.16409883	Underweight	General	Engineering	Under Graduate	Business	Yes	Single	Sometimes	Always	No	Sometimes	26	Yes	24	Yes	28	Yes	0	No	Call	Sometimes	Always	Always	Always	Sometimes	Always	No	Yes	Yes	No	University Student
26	Normal	Male	30	30-35	27.62313388	OverWeight	Technical	Engineering	Graduate	Business	No	Single	Never	Sometimes	No	Never	4	No	10	No	20	Yes	0	Yes	Call	Never	Always	Always	Always	Never	Sometimes	No	Yes	Yes	No	Private Service
24	Normal	Male	25	24-29	24.59721716	NormalWeight	Private	Engineering	Graduate	Business	No	Single	Sometimes	Never	No	Sometimes	20	Yes	24	Yes	22	Yes	0	Yes	Call	Never	Sometimes	Always	Sometimes	Never	Always	No	Yes	Yes	No	Private Service
46	Mild	Male	21	18-23	25.61988595	OverWeight	Technical	Engineering	Under Graduate	Business	No	Single	Sometimes	Sometimes	No	Sometimes	10	No	16	Yes	14	No	0	No	Mobile App	Sometimes	Always	Always	Sometimes	Sometimes	Sometimes	No	Yes	Yes	No	University Student
68	Moderate	Male	29	24-29	22.70512354	NormalWeight	Technical	Science	Graduate	Government Job	Yes	Single	Sometimes	Never	No	Never	34	Yes	30	Yes	26	Yes	0	Yes	Call	Never	Sometimes	Always	Always	Sometimes	Always	No	Yes	Yes	No	Government Service
71	Moderate	Male	26	24-29	23.8407272	NormalWeight	Technical	Engineering	Graduate	Academia	No	Single	Sometimes	Sometimes	No	Sometimes	8	No	18	Yes	30	Yes	0	No	Mobile App	Sometimes	Always	Always	Always	Sometimes	Always	No	Yes	Yes	Yes	University Student
53	Moderate	Male	26	24-29	25.61988595	OverWeight	Technical	Engineering	Graduate	Private Job	No	Single	Sometimes	Always	No	Sometimes	14	Yes	20	Yes	20	Yes	0	Yes	Mobile App	Never	Always	Sometimes	Sometimes	Always	Sometimes	No	Yes	Yes	No	Private Service
44	Mild	Male	27	24-29	24.17024215	NormalWeight	Technical	Engineering	Under Graduate	Business	Yes	Married	Never	Sometimes	No	Sometimes	24	Yes	20	Yes	18	No	0	Yes	Call	Sometimes	Always	Always	Always	Never	Sometimes	Yes	Yes	Yes	No	Private Service
65	Moderate	Male	27	24-29	24.60322381	NormalWeight	General	Science	Graduate	Academia	Yes	Single	Sometimes	Sometimes	No	Sometimes	30	Yes	24	Yes	28	Yes	0	No	Mobile App	Sometimes	Always	Always	Always	Sometimes	Never	Yes	Yes	Yes	Yes	University Student
41	Mild	Male	25	24-29	24.19655895	NormalWeight	Private	Commerce	Graduate	Government Job	No	Single	Sometimes	Always	Yes	Sometimes	20	Yes	26	Yes	26	Yes	0	No	Call	Sometimes	Always	Always	Sometimes	Sometimes	Always	No	Yes	Yes	No	University Student
61	Moderate	Male	23	18-23	20.71735041	NormalWeight	Technical	Engineering	Under Graduate	Government Job	Yes	Single	Sometimes	Sometimes	No	Sometimes	18	Yes	24	Yes	24	Yes	0	No	Call	Sometimes	Sometimes	Sometimes	Sometimes	Sometimes	Sometimes	No	Yes	Yes	No	University Student
29	Normal	Male	24	24-29	29.30062571	OverWeight	Technical	Engineering	Under Graduate	Private Job	Yes	Single	Sometimes	Sometimes	No	Sometimes	12	No	30	Yes	24	Yes	0	No	Mobile App	Never	Always	Always	Always	Sometimes	Always	Yes	Yes	Yes	Yes	University Student
59	Moderate	Female	25	24-29	28.75982314	OverWeight	Private	Commerce	Under Graduate	Academia	Yes	Married	Sometimes	Sometimes	No	Sometimes	32	Yes	34	Yes	28	Yes	0	No	Mobile App	Sometimes	Always	Always	Never	Sometimes	Sometimes	No	Yes	Yes	No	University Student
68	Moderate	Male	26	24-29	22.78908545	NormalWeight	Private	Commerce	Graduate	Government Job	Yes	Single	Always	Sometimes	No	Never	34	Yes	28	Yes	24	Yes	0	Yes	Mobile App	Never	Sometimes	Always	Always	Sometimes	Always	No	Yes	Yes	Yes	Private Service
22	Normal	Female	27	24-29	18.92093628	NormalWeight	Medical	Medical	Under Graduate	Academia	No	Single	Always	Sometimes	No	Sometimes	0	No	4	No	6	No	0	Yes	Mobile App	Not Applicable	Always	Always	Always	Sometimes	Always	Yes	Yes	Yes	Yes	Private Service
27	Normal	Male	28	24-29	15.62700038	Underweight	Technical	Science	Graduate	Private Job	No	Single	Sometimes	Never	Yes	Sometimes	32	Yes	24	Yes	28	Yes	0	Yes	Mobile App	Sometimes	Always	Always	Always	Sometimes	Sometimes	No	Yes	Yes	No	Private Service
58	Moderate	Male	19	18-23	20.17755515	NormalWeight	Private	Arts	Under Graduate	Business	Yes	Single	Sometimes	Sometimes	No	Sometimes	22	Yes	26	Yes	22	Yes	0	No	Call	Never	Always	Always	Always	Sometimes	Sometimes	No	Yes	Yes	No	University Student
48	Mild	Male	25	24-29	21.27814907	NormalWeight	Private	Engineering	Graduate	Business	Yes	Single	Never	Sometimes	Yes	Never	0	No	0	No	4	No	0	Yes	Call	Never	Always	Always	Sometimes	Sometimes	Always	No	Yes	Yes	No	Private Service
18	Normal	Male	27	24-29	24.94679546	OverWeight	Technical	Engineering	Graduate	Government Job	No	Single	Sometimes	Sometimes	No	Sometimes	12	No	8	No	14	No	0	Yes	Mobile App	Sometimes	Sometimes	Sometimes	Sometimes	Never	Sometimes	No	Yes	Yes	No	Government Service
24	Normal	Male	27	24-29	29.34957975	OverWeight	Technical	Engineering	Under Graduate	Business	No	Single	Sometimes	Always	No	Sometimes	10	No	6	No	12	No	0	Yes	Call	Sometimes	Always	Always	Always	Sometimes	Always	No	Yes	Yes	No	Private Service
25	Normal	Female	24	24-29	22.58069032	NormalWeight	Private	Arts	Graduate	Government Job	Yes	Single	Never	Always	No	Never	4	No	4	No	8	No	0	Yes	Mobile App	Sometimes	Always	Always	Sometimes	Never	Sometimes	Yes	Yes	Yes	Yes	Private Service
11	Normal	Female	27	24-29	23.15431232	NormalWeight	Medical	Medical	Graduate	Private Job	No	Married	Always	Always	No	Sometimes	4	No	4	No	2	No	1	Yes	Call	Never	Always	Always	Sometimes	Sometimes	Sometimes	Yes	Yes	Yes	No	Private Service
13	Normal	Male	24	24-29	20.71735041	NormalWeight	Technical	Engineering	Under Graduate	Academia	No	Single	Sometimes	Always	No	Sometimes	2	No	0	No	0	No	0	No	Mobile App	Never	Always	Always	Sometimes	Sometimes	Sometimes	No	Yes	Yes	No	University Student
49	Mild	Female	26	24-29	19.299355	NormalWeight	General	Commerce	Under Graduate	Private Job	No	Single	Sometimes	Sometimes	No	Never	12	No	18	Yes	18	No	0	Yes	Call	Never	Always	Always	Always	Sometimes	Sometimes	No	Yes	Yes	No	Private Service
73	Moderate	Male	27	24-29	24.57993082	NormalWeight	Technical	Engineering	Graduate	Business	Yes	Single	Sometimes	Always	No	Sometimes	14	Yes	12	No	30	Yes	0	No	Mobile App	Sometimes	Always	Always	Always	Sometimes	Always	No	Yes	Yes	No	University Student
11	Normal	Male	25	24-29	22.26005964	NormalWeight	Technical	Engineering	Under Graduate	Government Job	No	Single	Sometimes	Never	No	Sometimes	0	No	0	No	0	No	0	No	Mobile App	Never	Always	Always	Always	Sometimes	Sometimes	No	Yes	Yes	No	University Student
70	Moderate	Male	24	24-29	22.70512354	NormalWeight	Technical	Engineering	Under Graduate	Government Job	Yes	Single	Always	Never	No	Never	16	Yes	14	No	0	No	0	Yes	Call	Never	Never	Always	Never	Never	Never	No	Yes	Yes	No	Government Service
59	Moderate	Male	27	24-29	24.41718809	NormalWeight	Technical	Engineering	Under Graduate	Business	No	Single	Always	Sometimes	No	Never	30	Yes	26	Yes	22	Yes	0	Yes	Call	Sometimes	Always	Always	Always	Sometimes	Always	No	Yes	Yes	No	Private Service
10	Normal	Male	23	18-23	23.06094674	NormalWeight	Technical	Engineering	Under Graduate	Academia	No	Single	Sometimes	Sometimes	No	Sometimes	6	No	8	No	10	No	0	No	Mobile App	Never	Always	Always	Sometimes	Sometimes	Sometimes	No	Yes	Yes	No	University Student
30	Normal	Male	26	24-29	31.42131479	OverWeight	Private	Engineering	Graduate	Business	No	Single	Sometimes	Always	No	Never	38	Yes	0	No	12	No	0	No	Mobile App	Sometimes	Always	Always	Sometimes	Sometimes	Always	No	Yes	Yes	No	University Student
61	Moderate	Female	25	24-29	18.74499852	NormalWeight	Private	Arts	Graduate	Government Job	Yes	Single	Never	Sometimes	No	Always	40	Yes	12	No	24	Yes	0	No	Mobile App	Sometimes	Always	Always	Always	Never	Sometimes	No	Yes	Yes	No	University Student
65	Moderate	Male	25	24-29	24.59721716	NormalWeight	Technical	Engineering	Graduate	Government Job	No	Single	Sometimes	Sometimes	No	Sometimes	26	Yes	28	Yes	20	Yes	0	Yes	Mobile App	Sometimes	Sometimes	Always	Sometimes	Sometimes	Sometimes	No	Yes	Yes	No	Government Service
51	Moderate	Male	25	24-29	21.83102958	NormalWeight	Technical	Engineering	Graduate	Private Job	No	Single	Sometimes	Always	No	Sometimes	4	No	4	No	10	No	0	No	Call	Sometimes	Sometimes	Always	Always	Sometimes	Always	No	Yes	Yes	No	University Student
36	Mild	Female	25	24-29	25.35405461	OverWeight	Private	Engineering	Graduate	Academia	Yes	Single	Sometimes	Sometimes	No	Sometimes	16	Yes	20	Yes	16	No	0	No	Mobile App	Sometimes	Always	Always	Sometimes	Sometimes	Always	No	Yes	Yes	Yes	University Student
48	Mild	Male	30	30-35	26.81666263	OverWeight	Medical	Medical	Under Graduate	Government Job	No	Married	Sometimes	Sometimes	No	Never	0	No	2	No	10	No	1	Yes	Call	Sometimes	Always	Always	Sometimes	Sometimes	Always	Yes	Yes	Yes	Yes	Private Service
65	Moderate	Female	26	24-29	20.23615158	NormalWeight	Technical	Engineering	Graduate	Private Job	Yes	Single	Never	Sometimes	Yes	Sometimes	36	Yes	38	Yes	42	Yes	0	Yes	Mobile App	Sometimes	Always	Sometimes	Sometimes	Sometimes	Sometimes	No	Yes	No	Yes	Private Service
41	Mild	Male	27	24-29	29.28955215	OverWeight	Technical	Science	Graduate	Government Job	Yes	Married	Sometimes	Sometimes	No	Sometimes	22	Yes	14	No	34	Yes	0	No	Call	Never	Always	Always	Always	Sometimes	Always	No	Yes	Yes	Yes	University Student
51	Moderate	Male	23	18-23	22.13850887	NormalWeight	Technical	Engineering	Under Graduate	Business	No	Single	Sometimes	Always	No	Never	6	No	8	No	0	No	0	No	Mobile App	Never	Sometimes	Always	Always	Never	Always	No	Yes	Yes	No	University Student
18	Normal	Male	24	24-29	23.12906371	NormalWeight	Technical	Engineering	Under Graduate	Government Job	No	Married	Never	Always	No	Never	2	No	0	No	2	No	0	No	Call	Sometimes	Always	Always	Always	Sometimes	Always	No	Yes	Yes	No	University Student
57	Moderate	Male	23	18-23	22.26005964	NormalWeight	Technical	Arts	Under Graduate	Business	No	Single	Sometimes	Sometimes	No	Sometimes	20	Yes	20	Yes	20	Yes	0	No	Call	Sometimes	Always	Always	Sometimes	Sometimes	Always	No	Yes	Yes	Yes	University Student
39	Mild	Male	21	18-23	19.81069051	NormalWeight	Technical	Engineering	Under Graduate	Government Job	Yes	Single	Sometimes	Always	No	Sometimes	0	No	0	No	0	No	0	Yes	Mobile App	Never	Sometimes	Sometimes	Never	Sometimes	Sometimes	No	Yes	Yes	No	Government Service
25	Normal	Male	23	18-23	22.72381088	NormalWeight	Technical	Engineering	Under Graduate	Government Job	No	Single	Sometimes	Sometimes	No	Sometimes	4	No	2	No	0	No	0	No	Mobile App	Not Applicable	Always	Always	Always	Sometimes	Sometimes	No	Yes	Yes	No	University Student
20	Normal	Female	35	30-35	39.69191966	OverWeight	Medical	Medical	Graduate	Academia	Yes	Single	Sometimes	Sometimes	Yes	Always	22	Yes	26	Yes	26	Yes	0	Yes	Mobile App	Never	Always	Sometimes	Always	Sometimes	Sometimes	Yes	Yes	Yes	No	Government Service
53	Moderate	Male	29	24-29	24.09162558	NormalWeight	Medical	Medical	Graduate	Private Job	No	Single	Sometimes	Sometimes	Yes	Sometimes	30	Yes	12	No	30	Yes	0	Yes	Call	Sometimes	Sometimes	Always	Sometimes	Sometimes	Sometimes	No	Yes	Yes	No	Private Service
51	Moderate	Male	21	18-23	23.12906371	NormalWeight	Technical	Arts	Under Graduate	Business	Yes	Single	Never	Sometimes	No	Sometimes	6	No	4	No	8	No	0	No	Mobile App	Never	Sometimes	Always	Always	Never	Sometimes	No	Yes	Yes	No	Private Service
44	Mild	Male	37	36-41	23.12906371	NormalWeight	Private	Engineering	Graduate	Business	Yes	Married	Sometimes	Sometimes	No	Sometimes	4	No	6	No	6	No	1	Yes	Mobile App	Sometimes	Sometimes	Always	Always	Sometimes	Always	No	Yes	Yes	Yes	Private Service
21	Normal	Female	25	24-29	23.2500465	NormalWeight	Technical	Science	Graduate	Private Job	Yes	Single	Never	Always	No	Sometimes	30	Yes	10	No	20	Yes	0	No	Mobile App	Sometimes	Always	Always	Sometimes	Sometimes	Always	No	Yes	Yes	No	University Student
55	Moderate	Male	25	24-29	23.4793369	NormalWeight	Technical	Engineering	Under Graduate	Academia	Yes	Single	Sometimes	Sometimes	No	Never	16	Yes	18	Yes	18	No	0	No	Mobile App	Never	Always	Always	Sometimes	Sometimes	Sometimes	No	Yes	Yes	No	University Student
23	Normal	Male	25	24-29	20.05619246	NormalWeight	Private	Commerce	Graduate	Business	Yes	Single	Never	Always	No	Sometimes	20	Yes	0	No	8	No	0	No	Mobile App	Sometimes	Always	Always	Always	Sometimes	Sometimes	No	Yes	Yes	No	University Student
60	Moderate	Male	25	24-29	31.2416642	OverWeight	Technical	Engineering	Under Graduate	Government Job	No	Single	Sometimes	Sometimes	No	Never	20	Yes	24	Yes	24	Yes	0	No	Mobile App	Not Applicable	Sometimes	Sometimes	Sometimes	Never	Always	No	Yes	Yes	No	University Student
49	Mild	Male	28	24-29	25.55139884	OverWeight	Private	Engineering	Graduate	Academia	Yes	Single	Sometimes	Sometimes	Yes	Never	34	Yes	30	Yes	32	Yes	0	No	Call	Sometimes	Sometimes	Always	Sometimes	Sometimes	Never	No	Yes	Yes	No	University Student
3	Normal	Male	25	24-29	18.99090454	NormalWeight	Technical	Engineering	Under Graduate	Government Job	No	Single	Sometimes	Never	No	Sometimes	14	Yes	8	No	10	No	0	No	Call	Never	Never	Sometimes	Sometimes	Sometimes	Sometimes	No	Yes	Yes	Yes	University Student
36	Mild	Male	25	24-29	24.94679546	OverWeight	Technical	Engineering	Graduate	Government Job	No	Single	Sometimes	Always	No	Never	0	No	4	No	2	No	0	No	Mobile App	Never	Always	Sometimes	Sometimes	Never	Sometimes	No	Yes	Yes	No	University Student
5	Normal	Male	24	24-29	25.35405461	OverWeight	Technical	Engineering	Under Graduate	Government Job	Yes	Single	Always	Always	No	Sometimes	0	No	0	No	0	No	0	No	Mobile App	Never	Always	Always	Always	Sometimes	Always	No	Yes	Yes	Yes	University Student
10	Normal	Female	22	18-23	17.60950267	Underweight	General	Arts	Under Graduate	Academia	Yes	Single	Sometimes	Always	No	Never	30	Yes	28	Yes	24	Yes	0	Yes	Mobile App	Sometimes	Always	Always	Always	Sometimes	Always	No	Yes	Yes	Yes	Government Service
27	Normal	Female	29	24-29	23.32710927	NormalWeight	Private	Arts	Graduate	Private Job	Yes	Single	Sometimes	Sometimes	No	Never	10	No	6	No	4	No	0	Yes	Mobile App	Never	Always	Always	Always	Sometimes	Sometimes	No	Yes	Yes	No	Government Service
20	Normal	Male	20	18-23	22.14290143	NormalWeight	Private	Arts	Under Graduate	Business	No	Single	Always	Sometimes	No	Never	10	No	10	No	6	No	0	No	Call	Never	Always	Always	Always	Sometimes	Sometimes	No	Yes	Yes	Yes	University Student
37	Mild	Female	23	18-23	23.38714355	NormalWeight	Private	Engineering	Graduate	Academia	Yes	Single	Sometimes	Sometimes	No	Always	10	No	18	Yes	8	No	0	No	Call	Sometimes	Always	Always	Always	Sometimes	Sometimes	No	Yes	Yes	Yes	University Student
67	Moderate	Male	25	24-29	35.2984506	OverWeight	Technical	Engineering	Under Graduate	Academia	Yes	Single	Never	Never	No	Never	28	Yes	36	Yes	30	Yes	0	No	Call	Never	Never	Always	Never	Never	Never	No	Yes	Yes	No	University Student
35	Mild	Female	23	18-23	23.74366479	NormalWeight	Private	Arts	Under Graduate	Government Job	No	Married	Always	Always	No	Never	0	No	12	No	6	No	0	No	Call	Sometimes	Always	Always	Sometimes	Sometimes	Always	No	Yes	Yes	No	University Student
99	Severe	Male	23	18-23	24.90822245	OverWeight	Private	Arts	Under Graduate	Government Job	Yes	Single	Sometimes	Sometimes	No	Never	24	Yes	22	Yes	18	No	0	No	Call	Not Applicable	Always	Always	Sometimes	Sometimes	Always	No	Yes	Yes	No	University Student
48	Mild	Male	29	24-29	26.86772952	OverWeight	Technical	Engineering	Graduate	Government Job	No	Single	Sometimes	Sometimes	No	Sometimes	12	No	20	Yes	22	Yes	0	No	Mobile App	Never	Always	Sometimes	Sometimes	Never	Sometimes	No	Yes	Yes	No	University Student
46	Mild	Male	25	24-29	27.02168815	OverWeight	Technical	Engineering	Under Graduate	Government Job	No	Single	Sometimes	Sometimes	No	Sometimes	2	No	6	No	8	No	0	No	Mobile App	Not Applicable	Always	Always	Always	Sometimes	Sometimes	No	Yes	Yes	No	University Student
19	Normal	Male	28	24-29	24.57677584	NormalWeight	Technical	Engineering	Graduate	Private Job	No	Single	Sometimes	Sometimes	No	Sometimes	0	No	0	No	0	No	0	Yes	Mobile App	Not Applicable	Sometimes	Sometimes	Never	Sometimes	Sometimes	No	Yes	Yes	No	Private Service
6	Normal	Male	26	24-29	23.72453724	NormalWeight	Technical	Engineering	Graduate	Government Job	Yes	Single	Always	Sometimes	No	Always	0	No	0	No	2	No	0	No	Call	Never	Always	Always	Always	Sometimes	Always	No	Yes	Yes	No	University Student
68	Moderate	Female	22	18-23	15.51516775	Underweight	Private	Engineering	Under Graduate	Government Job	Yes	Single	Never	Always	No	Sometimes	30	Yes	20	Yes	22	Yes	0	Yes	Mobile App	Sometimes	Always	Always	Always	Sometimes	Always	No	Yes	Yes	No	Government Service
60	Moderate	Female	25	24-29	21.66088718	NormalWeight	Technical	Engineering	Graduate	Government Job	No	Single	Sometimes	Always	No	Always	28	Yes	34	Yes	42	Yes	0	No	Call	Sometimes	Always	Always	Sometimes	Sometimes	Sometimes	No	Yes	Yes	Yes	University Student
70	Moderate	Male	29	24-29	24.21879844	NormalWeight	Technical	Engineering	Graduate	Government Job	Yes	Single	Always	Always	No	Never	22	Yes	26	Yes	30	Yes	0	Yes	Call	Never	Always	Always	Always	Always	Always	Yes	Yes	Yes	No	Private Service
70	Moderate	Male	29	24-29	24.21879844	NormalWeight	Technical	Engineering	Graduate	Government Job	Yes	Single	Always	Always	No	Never	22	Yes	26	Yes	30	Yes	0	Yes	Call	Never	Always	Always	Always	Always	Always	Yes	Yes	Yes	No	Private Service
70	Moderate	Male	29	24-29	24.21879844	NormalWeight	Technical	Engineering	Graduate	Government Job	Yes	Single	Always	Always	No	Never	22	Yes	26	Yes	30	Yes	0	Yes	Call	Never	Always	Always	Always	Always	Always	Yes	Yes	Yes	No	Private Service
36	Mild	Male	26	24-29	23.08354226	NormalWeight	Technical	Engineering	Graduate	Academia	Yes	Single	Sometimes	Sometimes	No	Sometimes	18	Yes	20	Yes	24	Yes	0	Yes	Mobile App	Never	Always	Always	Sometimes	Sometimes	Always	No	Yes	Yes	No	Private Service
47	Mild	Male	22	18-23	21.19391994	NormalWeight	Technical	Science	Under Graduate	Government Job	No	Single	Sometimes	Sometimes	No	Never	2	No	14	No	16	No	0	No	Mobile App	Never	Always	Always	Sometimes	Sometimes	Always	Yes	Yes	Yes	No	University Student
48	Mild	Male	21	18-23	25.61988595	OverWeight	Technical	Engineering	Under Graduate	Business	Yes	Single	Sometimes	Sometimes	No	Never	22	Yes	24	Yes	18	No	0	No	Call	Sometimes	Never	Sometimes	Never	Never	Sometimes	No	Yes	Yes	Yes	University Student
29	Normal	Male	21	18-23	22.01187834	NormalWeight	Technical	Engineering	Under Graduate	Academia	Yes	Single	Always	Always	No	Sometimes	0	No	0	No	2	No	0	Yes	Mobile App	Never	Always	Sometimes	Sometimes	Sometimes	Always	No	Yes	Yes	No	Government Service
67	Moderate	Male	28	24-29	22.32670481	NormalWeight	Private	Arts	Graduate	Government Job	No	Married	Sometimes	Sometimes	No	Sometimes	30	Yes	26	Yes	30	Yes	0	Yes	Call	Sometimes	Always	Always	Never	Never	Sometimes	No	Yes	Yes	No	Government Service
21	Normal	Male	32	30-35	27.75487645	OverWeight	Private	Commerce	Under Graduate	Business	No	Single	Never	Sometimes	No	Sometimes	6	No	16	Yes	16	No	0	Yes	Mobile App	Sometimes	Sometimes	Never	Never	Never	Always	No	Yes	Yes	No	Private Service
12	Normal	Male	25	24-29	20.71735041	NormalWeight	Technical	Engineering	Under Graduate	Government Job	No	Single	Never	Sometimes	No	Never	4	No	6	No	6	No	0	No	Call	Never	Sometimes	Always	Sometimes	Sometimes	Sometimes	No	Yes	Yes	No	University Student
66	Moderate	Male	27	24-29	23.40821008	NormalWeight	Technical	Engineering	Graduate	Government Job	No	Single	Sometimes	Sometimes	Yes	Sometimes	32	Yes	32	Yes	34	Yes	0	No	Mobile App	Sometimes	Always	Always	Always	Sometimes	Sometimes	No	Yes	Yes	No	University Student
38	Mild	Male	25	24-29	22.78937555	NormalWeight	Private	Engineering	Graduate	Business	Yes	Single	Sometimes	Sometimes	No	Sometimes	22	Yes	16	Yes	22	Yes	0	Yes	Mobile App	Not Applicable	Always	Never	Sometimes	Sometimes	Sometimes	No	No	Yes	Yes	Business
25	Normal	Male	27	24-29	25.20610967	OverWeight	Technical	Engineering	Graduate	Academia	Yes	Single	Sometimes	Always	No	Sometimes	26	Yes	28	Yes	18	No	0	Yes	Call	Not Applicable	Always	Always	Always	Never	Always	No	Yes	Yes	Yes	Government Service
59	Moderate	Male	34	30-35	23.84620154	NormalWeight	Private	Engineering	Under Graduate	Private Job	No	Single	Sometimes	Never	Yes	Sometimes	38	Yes	26	Yes	28	Yes	0	Yes	Mobile App	Sometimes	Always	Always	Always	Sometimes	Sometimes	No	Yes	Yes	No	Private Service
51	Moderate	Female	28	24-29	27.07610898	OverWeight	Technical	Engineering	Graduate	Government Job	No	Married	Sometimes	Always	No	Sometimes	24	Yes	26	Yes	30	Yes	0	Yes	Mobile App	Not Applicable	Always	Sometimes	Always	Sometimes	Always	No	Yes	Yes	Yes	Private Service
6	Normal	Female	23	18-23	19.16155404	NormalWeight	Technical	Arts	Under Graduate	Government Job	No	Single	Never	Sometimes	No	Sometimes	0	No	2	No	0	No	0	No	Call	Never	Always	Always	Always	Sometimes	Sometimes	No	Yes	Yes	No	University Student
31	Mild	Male	27	24-29	24.5523907	NormalWeight	Private	Science	Graduate	Government Job	No	Single	Sometimes	Never	No	Sometimes	10	No	16	Yes	14	No	0	No	Mobile App	Not Applicable	Always	Sometimes	Sometimes	Sometimes	Sometimes	No	Yes	Yes	No	University Student
71	Moderate	Male	29	24-29	21.75321793	NormalWeight	Technical	Arts	Graduate	Government Job	Yes	Single	Always	Sometimes	No	Sometimes	32	Yes	34	Yes	38	Yes	0	Yes	Call	Sometimes	Always	Always	Sometimes	Sometimes	Sometimes	No	Yes	Yes	No	Government Service
43	Mild	Male	32	30-35	24.90822245	OverWeight	Private	Engineering	Graduate	Business	No	Married	Always	Always	No	Sometimes	2	No	0	No	4	No	1	No	Call	Never	Always	Sometimes	Sometimes	Sometimes	Sometimes	No	Yes	Yes	No	University Student
0	Normal	Male	22	18-23	19.77728869	NormalWeight	Technical	Engineering	Under Graduate	Government Job	Yes	Single	Never	Never	No	Never	2	No	0	No	0	No	0	No	Call	Sometimes	Sometimes	Sometimes	Sometimes	Sometimes	Sometimes	No	Yes	Yes	Yes	University Student
31	Mild	Male	27	24-29	24.19655895	NormalWeight	Technical	Science	Graduate	Government Job	No	Single	Always	Never	No	Sometimes	16	Yes	16	Yes	14	No	0	No	Call	Sometimes	Always	Always	Sometimes	Sometimes	Sometimes	No	Yes	Yes	No	University Student
29	Normal	Male	22	18-23	23.4796638	NormalWeight	Technical	Engineering	Under Graduate	Government Job	Yes	Single	Sometimes	Sometimes	No	Never	14	Yes	14	No	18	No	0	No	Mobile App	Never	Sometimes	Sometimes	Sometimes	Sometimes	Sometimes	No	Yes	Yes	Yes	University Student
73	Moderate	Female	26	24-29	23.82216909	NormalWeight	Technical	Engineering	Graduate	Academia	No	Single	Sometimes	Always	No	Sometimes	38	Yes	32	Yes	24	Yes	0	Yes	Call	Sometimes	Always	Always	Always	Sometimes	Always	No	Yes	Yes	No	Government Service
16	Normal	Male	21	18-23	23.48489545	NormalWeight	Private	Engineering	Under Graduate	Business	Yes	Single	Always	Sometimes	No	Never	0	No	0	No	0	No	0	No	Mobile App	Sometimes	Always	Always	Always	Sometimes	Always	No	Yes	Yes	No	University Student
39	Mild	Male	25	24-29	24.5523907	NormalWeight	Technical	Engineering	Graduate	Business	Yes	Single	Sometimes	Always	No	Sometimes	24	Yes	24	Yes	26	Yes	0	No	Call	Sometimes	Always	Always	Sometimes	Sometimes	Sometimes	No	Yes	Yes	Yes	University Student
34	Mild	Female	24	24-29	24.19655895	NormalWeight	General	Science	Under Graduate	Government Job	Yes	Single	Sometimes	Sometimes	No	Sometimes	20	Yes	22	Yes	26	Yes	0	No	Call	Sometimes	Always	Always	Sometimes	Sometimes	Sometimes	No	Yes	Yes	No	University Student
61	Moderate	Male	23	18-23	22.12374667	NormalWeight	Technical	Engineering	Under Graduate	Government Job	Yes	Single	Sometimes	Sometimes	No	Sometimes	42	Yes	40	Yes	38	Yes	0	No	Call	Sometimes	Always	Sometimes	Sometimes	Sometimes	Sometimes	Yes	Yes	Yes	No	University Student
60	Moderate	Male	24	24-29	31.07602562	OverWeight	General	Science	Under Graduate	Government Job	Yes	Single	Sometimes	Sometimes	No	Sometimes	12	No	28	Yes	20	Yes	0	No	Call	Sometimes	Always	Always	Sometimes	Sometimes	Sometimes	No	Yes	Yes	No	University Student
41	Mild	Male	24	24-29	17.83379881	Underweight	General	Science	Under Graduate	Government Job	Yes	Single	Sometimes	Sometimes	No	Sometimes	32	Yes	18	Yes	18	No	0	No	Mobile App	Sometimes	Sometimes	Always	Sometimes	Never	Sometimes	No	Yes	Yes	No	University Student
83	Severe	Male	23	18-23	26.48145435	OverWeight	General	Science	Under Graduate	Business	Yes	Single	Sometimes	Sometimes	No	Never	8	No	14	No	26	Yes	0	No	Call	Sometimes	Sometimes	Always	Sometimes	Never	Always	No	Yes	Yes	No	University Student
16	Normal	Male	21	18-23	18.44875739	Underweight	Technical	Engineering	Under Graduate	Academia	Yes	Single	Never	Never	No	Never	14	Yes	8	No	2	No	0	No	Call	Never	Always	Always	Always	Never	Never	No	Yes	Yes	Yes	University Student
64	Moderate	Male	25	24-29	25.4758295	OverWeight	Technical	Engineering	Graduate	Business	Yes	Single	Always	Sometimes	No	Sometimes	34	Yes	26	Yes	28	Yes	0	No	Mobile App	Always	Always	Sometimes	Always	Sometimes	Always	No	Yes	Yes	Yes	University Student
32	Mild	Male	26	24-29	22.45895495	NormalWeight	Technical	Engineering	Graduate	Academia	No	Single	Sometimes	Always	No	Sometimes	8	No	10	No	6	No	0	Yes	Mobile App	Not Applicable	Always	Always	Sometimes	Sometimes	Always	No	Yes	Yes	No	Private Service
18	Normal	Female	24	24-29	23.53538703	NormalWeight	General	Science	Under Graduate	Government Job	Yes	Married	Sometimes	Sometimes	No	Never	8	No	6	No	10	No	0	No	Mobile App	Never	Always	Always	Always	Sometimes	Always	No	Yes	Yes	No	University Student
67	Moderate	Female	25	24-29	29.28955215	OverWeight	General	Science	Under Graduate	Government Job	Yes	Single	Sometimes	Sometimes	No	Sometimes	42	Yes	28	Yes	40	Yes	0	Yes	Call	Sometimes	Always	Always	Sometimes	Never	Sometimes	No	Yes	Yes	Yes	Government Service
58	Moderate	Female	23	18-23	22.70512354	NormalWeight	General	Science	Under Graduate	Government Job	Yes	Single	Sometimes	Always	No	Sometimes	16	Yes	18	Yes	16	No	0	No	Mobile App	Sometimes	Always	Always	Always	Sometimes	Always	No	Yes	Yes	Yes	University Student
98	Severe	Male	20	18-23	19.21491446	NormalWeight	Technical	Engineering	Under Graduate	Business	Yes	Single	Never	Never	Yes	Never	16	Yes	22	Yes	28	Yes	0	No	Call	Always	Sometimes	Sometimes	Never	Never	Never	Yes	Yes	Yes	No	University Student
60	Moderate	Female	23	18-23	20.99407321	NormalWeight	General	Science	Under Graduate	Academia	Yes	Married	Never	Sometimes	No	Sometimes	22	Yes	30	Yes	28	Yes	0	No	Mobile App	Sometimes	Always	Always	Always	Sometimes	Always	No	Yes	Yes	No	University Student
66	Moderate	Male	20	18-23	24.19655895	NormalWeight	Technical	Science	Under Graduate	Private Job	No	Single	Sometimes	Always	No	Never	20	Yes	24	Yes	30	Yes	0	No	Call	Never	Always	Always	Sometimes	Sometimes	Sometimes	No	Yes	Yes	No	University Student
47	Mild	Male	26	24-29	25.35405461	OverWeight	Private	Engineering	Under Graduate	Business	Yes	Single	Sometimes	Sometimes	No	Never	26	Yes	28	Yes	26	Yes	0	No	Mobile App	Sometimes	Always	Sometimes	Sometimes	Sometimes	Sometimes	No	No	Yes	No	University Student
45	Mild	Male	24	24-29	24.5523907	NormalWeight	General	Science	Under Graduate	Government Job	Yes	Single	Sometimes	Always	No	Never	6	No	6	No	8	No	0	No	Call	Sometimes	Sometimes	Sometimes	Never	Never	Sometimes	No	Yes	Yes	No	University Student
62	Moderate	Female	23	18-23	18.74531338	NormalWeight	General	Science	Under Graduate	Academia	Yes	Single	Never	Always	No	Sometimes	24	Yes	28	Yes	32	Yes	2	No	Mobile App	Sometimes	Always	Always	Always	Sometimes	Always	No	Yes	Yes	No	University Student
37	Mild	Female	23	18-23	16.42520586	Underweight	General	Science	Under Graduate	Government Job	Yes	Single	Sometimes	Sometimes	No	Sometimes	22	Yes	24	Yes	30	Yes	0	No	Call	Not Applicable	Always	Always	Sometimes	Always	Always	No	Yes	Yes	No	University Student
42	Mild	Male	24	24-29	23.84620154	NormalWeight	General	Science	Under Graduate	Government Job	Yes	Single	Sometimes	Sometimes	No	Sometimes	10	No	16	Yes	8	No	0	No	Call	Never	Sometimes	Always	Sometimes	Never	Always	No	Yes	Yes	No	University Student
60	Moderate	Male	23	18-23	19.44208041	NormalWeight	General	Science	Under Graduate	Government Job	Yes	Single	Sometimes	Always	Yes	Sometimes	18	Yes	26	Yes	26	Yes	0	No	Call	Never	Sometimes	Sometimes	Sometimes	Never	Sometimes	No	Yes	Yes	No	University Student
75	Moderate	Male	24	24-29	24.21306618	NormalWeight	General	Science	Under Graduate	Government Job	Yes	Single	Sometimes	Sometimes	No	Sometimes	26	Yes	30	Yes	28	Yes	0	No	Mobile App	Never	Sometimes	Always	Sometimes	Sometimes	Sometimes	No	Yes	Yes	No	University Student
75	Moderate	Male	25	24-29	22.46381304	NormalWeight	General	Science	Under Graduate	Government Job	Yes	Single	Sometimes	Sometimes	No	Sometimes	32	Yes	38	Yes	34	Yes	0	No	Mobile App	Sometimes	Always	Sometimes	Sometimes	Sometimes	Sometimes	No	Yes	Yes	No	University Student
48	Mild	Male	21	18-23	22.79416324	NormalWeight	General	Arts	Under Graduate	Government Job	No	Single	Sometimes	Sometimes	No	Sometimes	26	Yes	16	Yes	20	Yes	0	No	Call	Not Applicable	Always	Sometimes	Sometimes	Sometimes	Always	No	Yes	Yes	No	University Student
51	Moderate	Male	24	24-29	22.01187834	NormalWeight	General	Science	Under Graduate	Government Job	Yes	Single	Sometimes	Sometimes	No	Sometimes	24	Yes	8	No	12	No	0	No	Call	Sometimes	Sometimes	Sometimes	Sometimes	Sometimes	Sometimes	No	Yes	No	No	University Student
56	Moderate	Male	26	24-29	27.24614824	OverWeight	Technical	Engineering	Graduate	Government Job	No	Single	Sometimes	Sometimes	No	Sometimes	18	Yes	16	Yes	12	No	0	No	Mobile App	Never	Always	Always	Always	Sometimes	Sometimes	No	Yes	Yes	Yes	University Student
41	Mild	Male	20	18-23	20.02677207	NormalWeight	Technical	Science	Under Graduate	Private Job	Yes	Single	Always	Sometimes	No	Sometimes	32	Yes	36	Yes	30	Yes	0	No	Mobile App	Never	Always	Sometimes	Sometimes	Sometimes	Always	No	Yes	Yes	No	University Student
58	Moderate	Male	19	18-23	21.75321793	NormalWeight	General	Engineering	Under Graduate	Government Job	No	Single	Sometimes	Always	No	Sometimes	30	Yes	32	Yes	26	Yes	0	No	Mobile App	Not Applicable	Sometimes	Sometimes	Sometimes	Sometimes	Always	No	Yes	Yes	No	University Student
37	Mild	Male	24	24-29	24.17024215	NormalWeight	Technical	Engineering	Under Graduate	Academia	No	Single	Sometimes	Sometimes	No	Never	26	Yes	20	Yes	22	Yes	0	No	Mobile App	Never	Always	Sometimes	Sometimes	Sometimes	Always	No	Yes	Yes	Yes	University Student
50	Moderate	Male	20	18-23	26.04500063	OverWeight	Technical	Engineering	Under Graduate	Business	Yes	Single	Sometimes	Sometimes	No	Never	12	No	16	Yes	10	No	0	No	Mobile App	Never	Sometimes	Always	Sometimes	Never	Always	No	Yes	Yes	No	University Student
82	Severe	Male	21	18-23	20.11249697	NormalWeight	Technical	Engineering	Under Graduate	Government Job	Yes	Single	Always	Sometimes	No	Never	34	Yes	24	Yes	32	Yes	0	No	Mobile App	Sometimes	Sometimes	Always	Sometimes	Sometimes	Never	No	Yes	Yes	No	University Student
14	Normal	Male	20	18-23	23.4645798	NormalWeight	Technical	Engineering	Under Graduate	Government Job	Yes	Single	Sometimes	Sometimes	No	Never	14	Yes	8	No	8	No	0	No	Call	Never	Always	Always	Always	Sometimes	Never	No	Yes	Yes	No	University Student
20	Normal	Male	21	18-23	18.3003262	Underweight	Technical	Engineering	Under Graduate	Business	Yes	Single	Sometimes	Never	No	Sometimes	28	Yes	24	Yes	24	Yes	0	Yes	Call	Never	Sometimes	Sometimes	Sometimes	Sometimes	Sometimes	No	Yes	Yes	No	Private Service
57	Moderate	Male	27	24-29	21.94828608	NormalWeight	Technical	Engineering	Graduate	Government Job	No	Single	Sometimes	Sometimes	No	Never	20	Yes	20	Yes	18	No	0	No	Call	Sometimes	Always	Always	Always	Sometimes	Sometimes	No	Yes	Yes	No	University Student
29	Normal	Male	21	18-23	23.12937152	NormalWeight	Technical	Engineering	Under Graduate	Business	Yes	Single	Sometimes	Sometimes	No	Never	8	No	12	No	12	No	0	Yes	Call	Never	Always	Sometimes	Always	Sometimes	Sometimes	No	Yes	Yes	Yes	Business
46	Mild	Male	20	18-23	20.05619246	NormalWeight	Technical	Engineering	Under Graduate	Academia	Yes	Single	Always	Sometimes	No	Always	18	Yes	22	Yes	20	Yes	0	No	Mobile App	Sometimes	Sometimes	Always	Never	Sometimes	Sometimes	No	Yes	Yes	No	University Student
22	Normal	Male	26	24-29	24.90822245	OverWeight	Technical	Engineering	Graduate	Private Job	No	Single	Always	Always	No	Sometimes	18	Yes	12	No	12	No	0	Yes	Mobile App	Never	Sometimes	Sometimes	Always	Sometimes	Always	No	Yes	Yes	No	Business
84	Severe	Male	28	24-29	29.30062571	OverWeight	General	Commerce	Graduate	Business	No	Single	Sometimes	Sometimes	Yes	Always	24	Yes	30	Yes	22	Yes	0	Yes	Mobile App	Never	Sometimes	Sometimes	Sometimes	Sometimes	Sometimes	No	Yes	Yes	No	Private Service
100	Severe	Female	22	18-23	16.52926612	Underweight	Private	Arts	Under Graduate	Academia	Yes	Single	Sometimes	Sometimes	No	Never	42	Yes	42	Yes	42	Yes	0	No	Mobile App	Sometimes	Always	Never	Sometimes	Sometimes	Always	No	Yes	Yes	Yes	University Student
28	Normal	Male	19	18-23	19.91689546	NormalWeight	Technical	Engineering	Under Graduate	Government Job	Yes	Single	Always	Sometimes	No	Never	8	No	14	No	18	No	0	No	Mobile App	Never	Always	Always	Always	Sometimes	Sometimes	No	Yes	Yes	No	University Student
70	Moderate	Male	23	18-23	27.34725066	OverWeight	Private	Science	Graduate	Business	No	Single	Sometimes	Always	No	Sometimes	28	Yes	32	Yes	28	Yes	0	Yes	Mobile App	Never	Always	Always	Sometimes	Sometimes	Sometimes	Yes	Yes	Yes	No	Private Service
22	Normal	Male	30	30-35	31.31319394	OverWeight	Private	Engineering	Graduate	Business	Yes	Single	Sometimes	Sometimes	Yes	Sometimes	36	Yes	0	No	16	No	0	Yes	Mobile App	Never	Always	Always	Always	Sometimes	Sometimes	No	Yes	Yes	No	Business
73	Moderate	Male	30	30-35	27.5204632	OverWeight	Private	Science	Graduate	Academia	No	Married	Sometimes	Sometimes	Yes	Sometimes	34	Yes	20	Yes	36	Yes	0	No	Call	Sometimes	Always	Always	Always	Sometimes	Always	No	Yes	Yes	No	University Student
39	Mild	Male	31	30-35	24.04086441	NormalWeight	Private	Science	Graduate	Business	No	Married	Sometimes	Always	No	Never	0	No	2	No	4	No	1	Yes	Call	Sometimes	Sometimes	Always	Sometimes	Never	Always	No	Yes	Yes	Yes	Private Service
61	Moderate	Male	42	42-47	23.12906371	NormalWeight	Private	Science	Graduate	Private Job	Yes	Married	Sometimes	Sometimes	No	Never	28	Yes	20	Yes	28	Yes	1	Yes	Mobile App	Sometimes	Always	Sometimes	Always	Sometimes	Always	No	Yes	Yes	Yes	Government Service
1	Normal	Male	27	24-29	24.80541293	NormalWeight	Technical	Engineering	Graduate	Government Job	Yes	Single	Sometimes	Always	No	Never	0	No	0	No	0	No	0	Yes	Call	Never	Always	Always	Always	Sometimes	Always	No	Yes	Yes	No	Business
66	Moderate	Female	22	18-23	19.14683519	NormalWeight	Technical	Engineering	Under Graduate	Business	Yes	Single	Always	Always	No	Sometimes	36	Yes	28	Yes	32	Yes	0	Yes	Call	Sometimes	Always	Always	Always	Sometimes	Always	No	Yes	Yes	No	Private Service
30	Normal	Female	30	30-35	21.08847755	NormalWeight	Technical	Engineering	Under Graduate	Academia	Yes	Married	Sometimes	Always	No	Never	20	Yes	14	No	22	Yes	0	Yes	Mobile App	Sometimes	Always	Always	Sometimes	Sometimes	Always	No	Yes	Yes	No	Government Service
52	Moderate	Female	21	18-23	20.96778387	NormalWeight	Technical	Arts	Under Graduate	Academia	No	Single	Sometimes	Always	No	Never	22	Yes	24	Yes	28	Yes	0	No	Call	Sometimes	Always	Always	Sometimes	Sometimes	Always	No	Yes	Yes	No	University Student
65	Moderate	Male	24	24-29	24.90822245	OverWeight	General	Science	Under Graduate	Academia	Yes	Single	Sometimes	Sometimes	No	Sometimes	26	Yes	32	Yes	32	Yes	0	No	Mobile App	Never	Sometimes	Sometimes	Sometimes	Never	Sometimes	Yes	Yes	Yes	Yes	University Student
70	Moderate	Male	24	24-29	20.02677207	NormalWeight	General	Science	Under Graduate	Government Job	Yes	Single	Sometimes	Never	No	Sometimes	28	Yes	22	Yes	26	Yes	0	No	Call	Sometimes	Always	Always	Sometimes	Sometimes	Sometimes	No	Yes	No	No	University Student
57	Moderate	Female	23	18-23	24.19359677	NormalWeight	General	Science	Under Graduate	Academia	Yes	Single	Sometimes	Always	No	Sometimes	22	Yes	34	Yes	26	Yes	0	No	Call	Sometimes	Always	Always	Sometimes	Sometimes	Always	No	Yes	Yes	No	University Student
34	Mild	Male	24	24-29	22.70512354	NormalWeight	General	Science	Under Graduate	Business	Yes	Single	Sometimes	Sometimes	No	Never	12	No	18	Yes	16	No	0	No	Mobile App	Sometimes	Always	Always	Sometimes	Never	Sometimes	No	Yes	Yes	No	University Student
33	Mild	Female	23	18-23	23.38714355	NormalWeight	General	Science	Under Graduate	Academia	Yes	Single	Always	Always	No	Sometimes	36	Yes	20	Yes	32	Yes	0	No	Mobile App	Sometimes	Always	Always	Always	Never	Sometimes	No	Yes	Yes	No	University Student
55	Moderate	Male	24	24-29	19.44208041	NormalWeight	General	Science	Under Graduate	Government Job	Yes	Single	Sometimes	Sometimes	Yes	Sometimes	24	Yes	22	Yes	26	Yes	0	No	Call	Sometimes	Sometimes	Sometimes	Sometimes	Never	Sometimes	No	Yes	Yes	No	University Student
31	Mild	Male	24	24-29	24.59834319	NormalWeight	General	Science	Under Graduate	Government Job	Yes	Single	Sometimes	Sometimes	No	Sometimes	12	No	14	No	14	No	0	No	Mobile App	Never	Sometimes	Always	Sometimes	Sometimes	Sometimes	No	Yes	Yes	No	University Student
40	Mild	Male	24	24-29	23.82495297	NormalWeight	General	Science	Under Graduate	Government Job	Yes	Single	Sometimes	Always	No	Never	18	Yes	6	No	20	Yes	0	No	Mobile App	Not Applicable	Always	Always	Sometimes	Sometimes	Sometimes	No	Yes	Yes	No	University Student
17	Normal	Female	23	18-23	23.68060292	NormalWeight	General	Science	Under Graduate	Government Job	Yes	Married	Sometimes	Sometimes	No	Never	0	No	0	No	0	No	0	No	Mobile App	Never	Sometimes	Sometimes	Never	Sometimes	Sometimes	No	Yes	Yes	No	University Student
43	Mild	Male	23	18-23	24.13499637	NormalWeight	General	Science	Under Graduate	Government Job	Yes	Single	Never	Never	Yes	Never	14	Yes	20	Yes	16	No	0	No	Mobile App	Never	Always	Never	Sometimes	Sometimes	Sometimes	No	Yes	Yes	No	University Student
71	Moderate	Male	24	24-29	29.99199764	OverWeight	General	Science	Under Graduate	Government Job	Yes	Single	Sometimes	Sometimes	Yes	Sometimes	24	Yes	14	No	22	Yes	0	No	Call	Sometimes	Sometimes	Always	Sometimes	Never	Sometimes	No	Yes	Yes	No	University Student
36	Mild	Male	25	24-29	19.20818796	NormalWeight	General	Science	Under Graduate	Government Job	Yes	Single	Sometimes	Sometimes	No	Never	8	No	16	Yes	14	No	0	Yes	Call	Never	Always	Always	Always	Sometimes	Always	No	Yes	Yes	Yes	Government Service
38	Mild	Male	23	18-23	24.99333136	OverWeight	General	Science	Under Graduate	Business	Yes	Single	Sometimes	Sometimes	No	Sometimes	16	Yes	12	No	20	Yes	0	No	Call	Sometimes	Always	Always	Sometimes	Sometimes	Always	No	Yes	Yes	No	University Student
30	Normal	Male	21	18-23	22.46381304	NormalWeight	Private	Engineering	Under Graduate	Business	Yes	Single	Sometimes	Sometimes	No	Sometimes	4	No	34	Yes	14	No	0	No	Mobile App	Never	Always	Always	Sometimes	Sometimes	Always	No	Yes	Yes	No	University Student
44	Mild	Male	24	24-29	14.7583303	Underweight	Private	Engineering	Graduate	Academia	No	Single	Sometimes	Sometimes	No	Sometimes	0	No	2	No	0	No	0	No	Mobile App	Never	Always	Sometimes	Always	Always	Always	No	Yes	Yes	Yes	University Student
57	Moderate	Male	23	18-23	27.20413604	OverWeight	General	Arts	Under Graduate	Government Job	Yes	Single	Sometimes	Sometimes	Yes	Sometimes	2	No	2	No	4	No	0	No	Mobile App	Sometimes	Always	Always	Sometimes	Sometimes	Sometimes	No	Yes	Yes	No	University Student
47	Mild	Male	25	24-29	30.82510868	OverWeight	Private	Engineering	Graduate	Business	Yes	Single	Never	Never	Yes	Sometimes	8	No	4	No	8	No	0	Yes	Mobile App	Never	Always	Always	Sometimes	Sometimes	Sometimes	Yes	Yes	Yes	No	Private Service
48	Mild	Female	23	18-23	28.50849743	OverWeight	Private	Engineering	Under Graduate	Business	Yes	Single	Always	Always	No	Never	36	Yes	24	Yes	36	Yes	0	No	Mobile App	Sometimes	Always	Always	Sometimes	Always	Never	Yes	Yes	Yes	No	University Student
94	Severe	Male	22	18-23	22.23948433	NormalWeight	Technical	Engineering	Under Graduate	Academia	Yes	Single	Sometimes	Sometimes	No	Sometimes	34	Yes	32	Yes	40	Yes	0	No	Call	Sometimes	Always	Always	Always	Sometimes	Always	No	Yes	Yes	Yes	University Student
7	Normal	Male	21	18-23	24.19655895	NormalWeight	Private	Engineering	Under Graduate	Business	Yes	Single	Always	Sometimes	Yes	Never	0	No	0	No	0	No	0	No	Call	Sometimes	Always	Never	Sometimes	Never	Always	No	Yes	Yes	No	University Student
65	Moderate	Female	27	24-29	33.19482577	OverWeight	Technical	Engineering	Under Graduate	Academia	Yes	Single	Never	Sometimes	No	Sometimes	32	Yes	18	Yes	34	Yes	0	No	Mobile App	Always	Always	Always	Sometimes	Always	Always	No	Yes	Yes	No	University Student
55	Moderate	Female	23	18-23	22.70512354	NormalWeight	General	Science	Under Graduate	Business	Yes	Single	Sometimes	Sometimes	No	Sometimes	4	No	2	No	8	No	0	No	Mobile App	Never	Always	Always	Always	Sometimes	Always	No	Yes	Yes	No	University Student
43	Mild	Female	23	18-23	22.70512354	NormalWeight	General	Science	Under Graduate	Business	Yes	Single	Sometimes	Sometimes	No	Sometimes	0	No	2	No	8	No	0	No	Mobile App	Never	Always	Always	Always	Sometimes	Always	No	Yes	Yes	No	University Student
14	Normal	Female	23	18-23	22.74560762	NormalWeight	General	Science	Under Graduate	Government Job	Yes	Single	Sometimes	Always	No	Sometimes	4	No	0	No	2	No	0	No	Mobile App	Never	Always	Always	Always	Never	Sometimes	No	Yes	Yes	No	University Student
71	Moderate	Male	24	24-29	23.46196099	NormalWeight	General	Science	Under Graduate	Government Job	Yes	Single	Sometimes	Always	Yes	Sometimes	8	No	18	Yes	14	No	0	No	Call	Never	Always	Always	Sometimes	Sometimes	Sometimes	No	Yes	Yes	Yes	University Student
13	Normal	Male	27	24-29	22.74560762	NormalWeight	Technical	Engineering	Graduate	Government Job	Yes	Single	Sometimes	Sometimes	No	Never	0	No	0	No	0	No	0	No	Call	Sometimes	Sometimes	Sometimes	Sometimes	Sometimes	Always	No	Yes	Yes	Yes	University Student
62	Moderate	Female	23	18-23	22.26005964	NormalWeight	General	Science	Under Graduate	Business	Yes	Single	Sometimes	Sometimes	No	Sometimes	34	Yes	32	Yes	34	Yes	0	No	Call	Never	Sometimes	Always	Sometimes	Sometimes	Sometimes	No	Yes	No	No	University Student
66	Moderate	Female	24	24-29	23.84620154	NormalWeight	General	Science	Under Graduate	Government Job	Yes	Single	Sometimes	Sometimes	No	Never	10	No	10	No	18	No	0	No	Mobile App	Never	Always	Always	Always	Sometimes	Sometimes	Yes	Yes	Yes	No	University Student
29	Normal	Female	23	18-23	24.16022032	NormalWeight	General	Science	Under Graduate	Government Job	Yes	Single	Sometimes	Sometimes	No	Sometimes	0	No	2	No	2	No	0	No	Call	Sometimes	Always	Always	Always	Sometimes	Sometimes	No	Yes	Yes	No	University Student
54	Moderate	Male	29	24-29	24.90822245	OverWeight	Technical	Engineering	Under Graduate	Government Job	Yes	Married	Never	Always	No	Sometimes	16	Yes	20	Yes	24	Yes	0	Yes	Call	Sometimes	Always	Always	Always	Sometimes	Always	No	Yes	Yes	Yes	Government Service
100	Severe	Male	30	30-35	24.21306618	NormalWeight	Private	Commerce	Under Graduate	Private Job	No	Single	Sometimes	Always	Yes	Never	42	Yes	42	Yes	42	Yes	0	Yes	Call	Sometimes	Always	Always	Sometimes	Sometimes	Sometimes	Yes	Yes	Yes	No	Private Service
65	Moderate	Male	23	18-23	24.41718809	NormalWeight	Private	Arts	Under Graduate	Private Job	Yes	Single	Sometimes	Sometimes	No	Sometimes	38	Yes	36	Yes	34	Yes	0	Yes	Mobile App	Never	Always	Always	Sometimes	Sometimes	Sometimes	No	Yes	Yes	No	Private Service
49	Mild	Male	25	24-29	23.72453724	NormalWeight	Technical	Science	Graduate	Academia	No	Single	Sometimes	Always	No	Sometimes	0	No	12	No	12	No	0	Yes	Call	Never	Always	Always	Sometimes	Sometimes	Sometimes	No	Yes	Yes	No	Private Service
9	Normal	Male	27	24-29	24.86082049	NormalWeight	Technical	Engineering	Under Graduate	Business	No	Married	Sometimes	Sometimes	No	Sometimes	6	No	4	No	4	No	0	Yes	Call	Never	Sometimes	Always	Sometimes	Never	Sometimes	Yes	Yes	Yes	No	Private Service
72	Moderate	Male	29	24-29	24.59834319	NormalWeight	Private	Commerce	Graduate	Business	No	Single	Sometimes	Sometimes	No	Sometimes	28	Yes	28	Yes	28	Yes	0	No	Call	Sometimes	Always	Always	Always	Sometimes	Always	No	Yes	No	No	University Student
49	Mild	Male	28	24-29	24.5523907	NormalWeight	Technical	Engineering	Under Graduate	Government Job	No	Single	Sometimes	Sometimes	No	Sometimes	18	Yes	16	Yes	22	Yes	0	Yes	Call	Sometimes	Always	Always	Sometimes	Sometimes	Always	No	Yes	Yes	No	Government Service
40	Mild	Male	31	30-35	29.21053253	OverWeight	Technical	Engineering	Graduate	Business	No	Married	Sometimes	Sometimes	No	Sometimes	18	Yes	16	Yes	28	Yes	1	Yes	Call	Sometimes	Always	Always	Sometimes	Sometimes	Sometimes	Yes	Yes	Yes	No	Private Service
21	Normal	Male	34	30-35	26.04500063	OverWeight	Private	Commerce	Graduate	Business	No	Single	Sometimes	Always	No	Never	24	Yes	6	No	0	No	0	Yes	Mobile App	Never	Always	Sometimes	Never	Sometimes	Never	Yes	Yes	Yes	No	Private Service
42	Mild	Female	30	30-35	26.04500063	OverWeight	Private	Engineering	Graduate	Business	No	Married	Sometimes	Always	Yes	Never	8	No	14	No	14	No	1	Yes	Mobile App	Never	Always	Sometimes	Sometimes	Sometimes	Sometimes	Yes	Yes	Yes	No	Private Service
22	Normal	Male	24	24-29	26.17757159	OverWeight	General	Science	Under Graduate	Academia	Yes	Single	Sometimes	Sometimes	No	Never	4	No	6	No	6	No	0	No	Call	Never	Always	Always	Sometimes	Sometimes	Always	Yes	Yes	Yes	No	University Student
4	Normal	Male	25	24-29	20.60111242	NormalWeight	Technical	Engineering	Graduate	Business	Yes	Single	Always	Sometimes	No	Sometimes	8	No	6	No	8	No	0	No	Call	Never	Sometimes	Sometimes	Sometimes	Sometimes	Always	No	Yes	Yes	No	University Student
